# Supplementary material for: The Flavonoid Isoquercitrin Promotes Neurite Elongation by Reducing RhoA Activity
Source: PLoS One. 2012 Nov 29;7(11):e49979. doi: 10.1371/journal.pone.0049979 (PMC3510166; doi:10.1371/journal.pone.0049979)
Supplement: Table S1 — Microarray data of isoquercitrin effect on global gene expression. The raw data from the microarray analysis are found also at ArrayExpress (http://www.ebi.ac.uk/arrayexpress/, Accession number: E-MEXP-3418). (XLSX) [file pone.0049979.s005.xlsx]

## Sheet: result - flavo -over- control
Identifier	Agilent SystematicName	Row	Col	IsControl	Gene Symbol	Gene Description	Entrez Gene ID	Ensembl Gene ID	GO BP	GO MF	GO CC	log2 Signal	log2 Ratio	ratio	pValue	fdr	Avg of control	Avg of flavo	control 1	control 2	control 3	flavo 1	flavo 2	flavo 3	Cluster
A_51_P175580	NM_021897	227	61	FALSE	Trp53inp1	transformation related protein 53 inducible nuclear protein 1 Gene [Source:MGI Symbol;Acc:MGI:1926609]	60599	ENSMUSG00000028211	GO:0006915; GO:0006950; GO:0007050; GO:0006917		GO:0005634; GO:0005737	9.615	2.902	7.473	0.0007986	0.07744	8.164	11.07	8.311	8.222	7.958	11.12	11.05	11.02	orange
A_51_P146941	NM_145942	444	1	FALSE	Hmgcs1	3-hydroxy-3-methylglutaryl-Coenzyme A synthase 1 Gene [Source:MGI Symbol;Acc:MGI:107592]	100040592; 208715	ENSMUSG00000079301; ENSMUSG00000079828	GO:0008152; GO:0008299; GO:0006695	GO:0004421; GO:0003824; GO:0016740	GO:0005737	14.39	2.703	6.513	0.005654	0.09282	13.03	15.74	12.95	13.4	12.76	15.64	15.75	15.82	orange
A_52_P619820	NM_001033225	11	40	FALSE	Pnrc1	proline-rich nuclear receptor coactivator 1 Gene [Source:MGI Symbol;Acc:MGI:1917838]	108767	ENSMUSG00000040128		GO:0004872		11.29	2.514	5.712	0.001128	0.07771	10.03	12.55	10.08	10.27	9.754	12.73	12.8	12.11	orange
A_52_P683517	AK008862	277	27	FALSE								8.782	2.311	4.962	0.001037	0.07744	7.627	9.938	7.663	7.846	7.372	9.832	10.19	9.793	orange
A_52_P483101	NM_015763	276	9	FALSE	Lpin1	lipin 1 Gene [Source:MGI Symbol;Acc:MGI:1891340]	14245	ENSMUSG00000020593	GO:0045598; GO:0032869; GO:0031529; GO:0006629; GO:0031532; GO:0031100; GO:0045449	GO:0008195; GO:0005515; GO:0003713; GO:0016787	GO:0005634; GO:0005737; GO:0016020; GO:0005783; GO:0005789	9.527	2.296	4.911	0.0025	0.08409	8.379	10.68	8.479	8.488	8.171	10.82	10.57	10.64	orange
A_51_P194249	NM_019675	251	31	FALSE	Stmn4	stathmin-like 4 Gene [Source:MGI Symbol;Acc:MGI:1931224]	56471	ENSMUSG00000022044	GO:0007242			13.23	2.287	4.882	0.01181	0.104	12.09	14.38	11.95	12.29	12.04	14	14.3	14.83	NA
A_52_P503387	NM_021897	131	56	FALSE	Trp53inp1	transformation related protein 53 inducible nuclear protein 1 Gene [Source:MGI Symbol;Acc:MGI:1926609]	60599	ENSMUSG00000028211	GO:0006915; GO:0006950; GO:0007050; GO:0006917		GO:0005634; GO:0005737	7.221	2.271	4.828	0.003555	0.08718	6.085	8.356	6.25	6.209	5.796	8.791	8.319	7.959	orange
A_51_P220681	NM_009657	232	63	FALSE	Aldoc	aldolase C, fructose-bisphosphate Gene [Source:MGI Symbol;Acc:MGI:101863]	11676	ENSMUSG00000017390	GO:0051289; GO:0051290; GO:0006096; GO:0006915; GO:0014070; GO:0010243; GO:0031100; GO:0007568; GO:0001666; GO:0030388; GO:0008152	GO:0016829; GO:0008092; GO:0004332	GO:0005737; GO:0005739; GO:0030424	10.56	2.224	4.673	0.01137	0.1038	9.452	11.68	9.494	9.626	9.235	11.74	11.43	11.86	NA
A_51_P329711	NM_177960	319	71	FALSE	Idi1	isopentenyl-diphosphate delta isomerase Gene [Source:MGI Symbol;Acc:MGI:2442264]	100044783; 319554	ENSMUSG00000058258	GO:0008299; GO:0006695; GO:0016117	GO:0004452; GO:0016787; GO:0000287; GO:0016853	GO:0005739; GO:0005777	13.51	2.222	4.664	0.00296	0.08488	12.4	14.62	12.22	12.59	12.38	14.6	14.57	14.68	orange
A_51_P290207	NM_153526	295	19	FALSE	Insig1	insulin induced gene 1 Gene [Source:MGI Symbol;Acc:MGI:1916289]	231070	ENSMUSG00000045294	GO:0010894; GO:0042474; GO:0008202; GO:0006991; GO:0060021; GO:0060363; GO:0006695; GO:0045717; GO:0006641; GO:0045599; GO:0042472; GO:0006629		GO:0005789; GO:0016021; GO:0016020; GO:0005783	9.846	2.207	4.616	0.01356	0.1057	8.743	10.95	8.637	9.066	8.526	11.11	10.75	10.98	NA
A_51_P209372	NM_025436	365	61	FALSE	Sc4mol	sterol-C4-methyl oxidase-like Gene [Source:MGI Symbol;Acc:MGI:1913484]	66234	ENSMUSG00000031604	GO:0016126; GO:0006633; GO:0055114	GO:0000254; GO:0016491; GO:0005506	GO:0016020; GO:0016021; GO:0005789; GO:0005783	13.91	2.17	4.501	0.004678	0.08911	12.82	14.99	12.73	13.03	12.71	15.09	14.9	14.98	orange
A_52_P593965	AK077979	2	39	FALSE								8.036	2.154	4.452	0.01544	0.1081	6.958	9.113	6.973	6.934	6.968	8.892	8.784	9.662	NA
A_52_P483105	NM_015763	349	15	FALSE	Lpin1	lipin 1 Gene [Source:MGI Symbol;Acc:MGI:1891340]	14245	ENSMUSG00000020593	GO:0045598; GO:0032869; GO:0031529; GO:0006629; GO:0031532; GO:0031100; GO:0045449	GO:0008195; GO:0005515; GO:0003713; GO:0016787	GO:0005634; GO:0005737; GO:0016020; GO:0005783; GO:0005789	11.03	2.143	4.417	0.005496	0.09245	9.958	12.1	10.13	10.02	9.724	12.22	11.92	12.17	orange
A_52_P35064	NM_028454	122	65	FALSE	Tm7sf2	transmembrane 7 superfamily member 2 Gene [Source:MGI Symbol;Acc:MGI:1920416]	73166	ENSMUSG00000024799	GO:0055114; GO:0006695	GO:0016491; GO:0050613	GO:0016021; GO:0016020; GO:0005783; GO:0005789	11.93	2.121	4.35	0.002878	0.0845	10.87	12.99	10.9	11	10.7	13.15	12.89	12.93	orange
A_52_P483104	NM_015763	392	21	FALSE	Lpin1	lipin 1 Gene [Source:MGI Symbol;Acc:MGI:1891340]	14245	ENSMUSG00000020593	GO:0045598; GO:0032869; GO:0031529; GO:0006629; GO:0031532; GO:0031100; GO:0045449	GO:0008195; GO:0005515; GO:0003713; GO:0016787	GO:0005634; GO:0005737; GO:0016020; GO:0005783; GO:0005789	10.27	2.098	4.282	0.006784	0.09566	9.219	11.32	9.358	9.385	8.913	11.46	11.18	11.31	orange
A_52_P465669	NAP103337-1	46	33	FALSE								10.56	1.982	3.951	0.07189	0.1853	9.571	11.55	10.04	9.989	8.687	11.4	11.47	11.79	NA
A_51_P360165	NM_007635	325	44	FALSE	Ccng2	cyclin G2 Gene [Source:MGI Symbol;Acc:MGI:1095734]	12452	ENSMUSG00000029385	GO:0051726			10.31	1.954	3.874	0.03029	0.1306	9.332	11.29	9.382	9.302	9.311	11.19	10.74	11.93	NA
A_51_P119077	NM_011018	386	82	FALSE	Sqstm1	sequestosome 1 Gene [Source:MGI Symbol;Acc:MGI:107931]	18412	ENSMUSG00000015837	GO:0006955; GO:0030154; GO:0043122; GO:0006915	GO:0008270; GO:0005515; GO:0003712; GO:0005080; GO:0043130; GO:0046872; GO:0042169	GO:0005770; GO:0005737; GO:0005634	16.75	1.944	3.848	0.004592	0.08911	15.77	17.72	15.95	15.8	15.56	17.64	17.82	17.69	orange
A_52_P546175	BC080727	59	55	FALSE	AL805901.1			ENSMUSG00000081039				10.15	1.943	3.845	0.07723	0.1911	9.174	11.12	9.546	9.631	8.343	10.93	10.99	11.43	NA
A_51_P507359	NM_024479	124	59	FALSE								10.94	1.934	3.821	0.003618	0.08718	9.974	11.91	10.19	10.25	9.48	12.11	11.99	11.62	orange
A_51_P514070	NM_001001979	241	44	FALSE	Megf10	multiple EGF-like-domains 10 Gene [Source:MGI Symbol;Acc:MGI:2685177]	70417	ENSMUSG00000024593	GO:0006909; GO:0007155	GO:0005515; GO:0005509	GO:0016323; GO:0005886; GO:0016021	7.63	1.925	3.798	0.01165	0.104	6.667	8.593	6.604	6.733	6.665	8.624	8.965	8.189	NA
A_52_P167357	NM_139147	111	37	FALSE	Rab40b	Rab40b, member RAS oncogene family Gene [Source:MGI Symbol;Acc:MGI:2183451]	217371	ENSMUSG00000025170	GO:0007264; GO:0015031; GO:0019941; GO:0007242; GO:0006886; GO:0006913; GO:0007165	GO:0000166; GO:0005525; GO:0003924; GO:0005515	GO:0005886; GO:0005622	8.178	1.893	3.715	0.001522	0.07771	7.232	9.125	7.253	7.309	7.133	9.239	9.057	9.079	orange
A_52_P334259	NAP103523-1	38	34	FALSE								10.18	1.887	3.698	0.0795	0.1936	9.237	11.12	9.651	9.691	8.369	10.91	11.08	11.39	NA
A_52_P232287	NM_008255	185	12	FALSE	Hmgcr	3-hydroxy-3-methylglutaryl-Coenzyme A reductase Gene [Source:MGI Symbol;Acc:MGI:96159]	15357	ENSMUSG00000021670	GO:0055114; GO:0006695; GO:0009790; GO:0043407; GO:0015936; GO:0008299; GO:0008542	GO:0004420; GO:0016491; GO:0042803; GO:0042282; GO:0050661; GO:0050662; GO:0016616	GO:0005792; GO:0016021; GO:0005789	11.66	1.875	3.667	0.01747	0.1116	10.72	12.6	10.95	10.95	10.26	12.64	12.51	12.63	NA
A_52_P164161	NM_020010	68	58	FALSE	Cyp51	cytochrome P450, family 51 Gene [Source:MGI Symbol;Acc:MGI:106040]	13121	ENSMUSG00000001467	GO:0006695; GO:0055114; GO:0006508	GO:0004497; GO:0020037; GO:0009055; GO:0008398; GO:0046872; GO:0005506; GO:0004252	GO:0016020; GO:0005783; GO:0005792; GO:0005789; GO:0016021	11.3	1.873	3.662	0.01677	0.1103	10.37	12.24	10.24	10.6	10.26	12.13	12.04	12.55	NA
A_51_P109369	NM_026346	139	60	FALSE	Fbxo32	F-box protein 32 Gene [Source:MGI Symbol;Acc:MGI:1914981]	67731	ENSMUSG00000022358	GO:0019941	GO:0005515		8.168	1.868	3.651	0.002035	0.08207	7.234	9.102	7.215	7.366	7.12	9.027	9.125	9.154	orange
A_51_P507410	NM_008255	295	77	FALSE	Hmgcr	3-hydroxy-3-methylglutaryl-Coenzyme A reductase Gene [Source:MGI Symbol;Acc:MGI:96159]	15357	ENSMUSG00000021670	GO:0055114; GO:0006695; GO:0009790; GO:0043407; GO:0015936; GO:0008299; GO:0008542	GO:0004420; GO:0016491; GO:0042803; GO:0042282; GO:0050661; GO:0050662; GO:0016616	GO:0005792; GO:0016021; GO:0005789	12.97	1.865	3.643	0.01462	0.1072	12.03	13.9	12.21	12.23	11.65	14	13.75	13.95	NA
A_52_P315421	NM_001045534	114	13	FALSE								10.14	1.861	3.634	0.07389	0.1876	9.213	11.07	9.605	9.644	8.392	10.89	11.01	11.33	NA
A_52_P393392	NM_153526	343	29	FALSE	Insig1	insulin induced gene 1 Gene [Source:MGI Symbol;Acc:MGI:1916289]	231070	ENSMUSG00000045294	GO:0010894; GO:0042474; GO:0008202; GO:0006991; GO:0060021; GO:0060363; GO:0006695; GO:0045717; GO:0006641; GO:0045599; GO:0042472; GO:0006629		GO:0005789; GO:0016021; GO:0016020; GO:0005783	9.988	1.858	3.624	0.002506	0.08409	9.059	10.92	9.228	9.141	8.808	11.06	10.85	10.84	orange
A_52_P168028	NM_146006	19	74	FALSE	Lss	lanosterol synthase Gene [Source:MGI Symbol;Acc:MGI:1336155]	16987	ENSMUSG00000033105	GO:0016125; GO:0006694; GO:0006695	GO:0000250; GO:0016866; GO:0005507; GO:0009055; GO:0003824	GO:0005792	10.37	1.856	3.62	0.007876	0.09863	9.442	11.3	9.56	9.451	9.315	11.51	10.98	11.4	orange
A_52_P226489	CJ042244	142	13	FALSE								13.1	1.845	3.593	0.003708	0.08718	12.18	14.02	12.21	12.31	12.01	13.98	14.01	14.07	orange
A_51_P450487	NM_009270	260	7	FALSE	Sqle	squalene epoxidase Gene [Source:MGI Symbol;Acc:MGI:109296]	20775	ENSMUSG00000022351	GO:0055114; GO:0008203; GO:0010033; GO:0006725	GO:0050660; GO:0004506; GO:0004497; GO:0016491	GO:0016021; GO:0005792; GO:0005783; GO:0016020; GO:0005789	14.39	1.831	3.557	0.001314	0.07771	13.47	15.3	13.39	13.72	13.29	15.35	15.44	15.11	orange
A_52_P388072	NM_145942	178	45	FALSE	Hmgcs1	3-hydroxy-3-methylglutaryl-Coenzyme A synthase 1 Gene [Source:MGI Symbol;Acc:MGI:107592]	100040592; 208715	ENSMUSG00000079301; ENSMUSG00000079828	GO:0008152; GO:0008299; GO:0006695	GO:0004421; GO:0003824; GO:0016740	GO:0005737	10.55	1.82	3.532	0.06319	0.1753	9.642	11.46	10.04	9.407	9.477	11.29	10.85	12.25	NA
A_52_P137371	NM_008255	246	11	FALSE	Hmgcr	3-hydroxy-3-methylglutaryl-Coenzyme A reductase Gene [Source:MGI Symbol;Acc:MGI:96159]	15357	ENSMUSG00000021670	GO:0055114; GO:0006695; GO:0009790; GO:0043407; GO:0015936; GO:0008299; GO:0008542	GO:0004420; GO:0016491; GO:0042803; GO:0042282; GO:0050661; GO:0050662; GO:0016616	GO:0005792; GO:0016021; GO:0005789	11.53	1.794	3.467	0.01028	0.1028	10.63	12.43	10.77	10.95	10.18	12.49	12.47	12.32	NA
A_52_P578922	AK159899	149	39	FALSE	Hmgcr	3-hydroxy-3-methylglutaryl-Coenzyme A reductase Gene [Source:MGI Symbol;Acc:MGI:96159]	15357	ENSMUSG00000021670	GO:0055114; GO:0006695; GO:0009790; GO:0043407; GO:0015936; GO:0008299; GO:0008542	GO:0004420; GO:0016491; GO:0042803; GO:0042282; GO:0050661; GO:0050662; GO:0016616	GO:0005792; GO:0016021; GO:0005789	13.2	1.784	3.443	0.001067	0.07744	12.31	14.09	12.29	12.46	12.17	14.19	14.17	13.91	orange
A_51_P418884	BC020078	162	77	FALSE								13.64	1.782	3.439	0.004496	0.08911	12.75	14.53	12.67	13.17	12.41	14.68	14.91	14.01	orange
A_51_P149373	NM_028149	14	44	FALSE	Fbxl20	F-box and leucine-rich repeat protein 20 Gene [Source:MGI Symbol;Acc:MGI:1919444]	72194	ENSMUSG00000020883	GO:0019941	GO:0005515	GO:0005737	10.47	1.768	3.407	0.01768	0.1119	9.59	11.36	9.515	9.948	9.308	11.37	11.27	11.44	NA
A_51_P367550	AK007164	9	69	FALSE	1700110M21Rik	RIKEN cDNA 1700110M21 gene Gene [Source:MGI Symbol;Acc:MGI:1923877]	76627	ENSMUSG00000042888				11.23	1.76	3.388	0.001869	0.08083	10.35	12.11	10.38	10.68	9.982	12.14	12.31	11.87	orange
A_52_P441634	NM_177960	226	9	FALSE	RP23-105M20.1; Idi1	isopentenyl-diphosphate delta isomerase Gene [Source:MGI Symbol;Acc:MGI:2442264]	100044783; 319554	ENSMUSG00000083287; ENSMUSG00000058258	GO:0008299; GO:0006695; GO:0016117	GO:0004452; GO:0016787; GO:0000287; GO:0016853	GO:0005739; GO:0005777	11.02	1.744	3.349	0.008648	0.1006	10.14	11.89	9.944	10.42	10.07	11.95	11.86	11.85	orange
A_52_P52653	NM_001045534	307	9	FALSE	AL928661.1; AL831741.2			ENSMUSG00000083724; ENSMUSG00000081785				10.07	1.727	3.312	0.09763	0.2161	9.205	10.93	9.642	9.644	8.328	10.71	10.86	11.22	NA
A_51_P394984	AF180471	397	24	FALSE								9.911	1.723	3.301	0.003553	0.08718	9.049	10.77	9.191	9.183	8.774	11	10.7	10.62	orange
A_52_P392598	EF177380	341	7	FALSE								9.503	1.718	3.291	0.05328	0.1627	8.644	10.36	8.273	9.619	8.039	10.77	10.72	9.596	NA
A_51_P150763	NM_145852	479	69	FALSE	Ropn1l	ropporin 1-like Gene [Source:MGI Symbol;Acc:MGI:2182357]	252967	ENSMUSG00000022236	GO:0007165	GO:0008603		8.25	1.713	3.277	0.01041	0.1029	7.394	9.106	7.41	7.491	7.279	9.183	8.873	9.262	NA
A_51_P485791	NM_020010	216	17	FALSE	Cyp51	cytochrome P450, family 51 Gene [Source:MGI Symbol;Acc:MGI:106040]	13121	ENSMUSG00000001467	GO:0006695; GO:0055114; GO:0006508	GO:0004497; GO:0020037; GO:0009055; GO:0008398; GO:0046872; GO:0005506; GO:0004252	GO:0016020; GO:0005783; GO:0005792; GO:0005789; GO:0016021	11.37	1.702	3.254	0.02044	0.1147	10.52	12.22	10.65	10.72	10.2	12.17	12.12	12.39	NA
A_51_P338317	NM_145491	375	47	FALSE	Rhoq	ras homolog gene family, member Q Gene [Source:MGI Symbol;Acc:MGI:1931553]	104215	ENSMUSG00000024143	GO:0046325; GO:0090005; GO:0006184; GO:0010552; GO:0007264; GO:0051491; GO:0030866; GO:0008360; GO:0008286; GO:0046326; GO:0006886; GO:0006913; GO:0007165; GO:0015031	GO:0032427; GO:0003924; GO:0000166; GO:0005525; GO:0005522; GO:0005515	GO:0005737; GO:0005622; GO:0005884; GO:0045121; GO:0005886	12.1	1.691	3.228	0.004213	0.08911	11.25	12.94	11.29	11.36	11.11	12.96	12.87	13	orange
A_51_P381170	AK031095	243	42	FALSE								8.172	1.685	3.216	0.003614	0.08718	7.329	9.015	7.329	7.568	7.091	8.982	9.096	8.966	orange
A_51_P485946	NM_010191	224	50	FALSE	AC190403.1; Fdft1	farnesyl diphosphate farnesyl transferase 1 Gene [Source:MGI Symbol;Acc:MGI:102706]	14137	ENSMUSG00000035129; ENSMUSG00000021273	GO:0008610; GO:0045338; GO:0008299; GO:0006695; GO:0055114; GO:0009058	GO:0005515; GO:0004310; GO:0016740; GO:0016491; GO:0000287	GO:0005792; GO:0016021; GO:0005789; GO:0016020; GO:0005783	12.94	1.681	3.207	0.001469	0.07771	12.1	13.78	12.22	12.15	11.91	13.93	13.71	13.7	orange
A_52_P396239	NM_153573	94	85	FALSE	Fkbp14	FK506 binding protein 14 Gene [Source:MGI Symbol;Acc:MGI:2387639]	231997	ENSMUSG00000038074	GO:0006457	GO:0005509; GO:0016853; GO:0003755	GO:0005788; GO:0005783	9.967	1.679	3.203	0.0004608	0.07724	9.127	10.81	9.151	9.233	8.997	10.78	10.98	10.66	orange
A_52_P315789	NM_145491	181	44	FALSE	Rhoq	ras homolog gene family, member Q Gene [Source:MGI Symbol;Acc:MGI:1931553]	104215	ENSMUSG00000024143	GO:0046325; GO:0090005; GO:0006184; GO:0010552; GO:0007264; GO:0051491; GO:0030866; GO:0008360; GO:0008286; GO:0046326; GO:0006886; GO:0006913; GO:0007165; GO:0015031	GO:0032427; GO:0003924; GO:0000166; GO:0005525; GO:0005522; GO:0005515	GO:0005737; GO:0005622; GO:0005884; GO:0045121; GO:0005886	11.23	1.679	3.202	0.003369	0.08718	10.39	12.07	10.34	10.46	10.37	12.05	11.95	12.2	orange
A_51_P155234	NM_009760	288	69	FALSE	Bnip3; AC160336.1	BCL2/adenovirus E1B interacting protein 3 Gene [Source:MGI Symbol;Acc:MGI:109326]	100042570; 624862; 12176	ENSMUSG00000078566; ENSMUSG00000072594	GO:0043065; GO:0001666; GO:0006800; GO:0045837; GO:0006917; GO:0006309; GO:0008219; GO:0008634; GO:0050873; GO:0051607; GO:0006338; GO:0046902; GO:0051402	GO:0046982; GO:0042803	GO:0005740; GO:0016021; GO:0005739; GO:0005737; GO:0005635; GO:0031307; GO:0016020; GO:0005654; GO:0031966; GO:0005634; GO:0030425	12.12	1.678	3.201	0.04481	0.152	11.28	12.96	11.13	11.59	11.13	12.95	12.57	13.36	NA
A_51_P168439	AK004187	39	62	FALSE	Klhl24	kelch-like 24 (Drosophila) Gene [Source:MGI Symbol;Acc:MGI:1923035]	75785	ENSMUSG00000062901		GO:0005515	GO:0030424; GO:0043204; GO:0042995; GO:0005737	8.579	1.676	3.196	0.002863	0.0845	7.741	9.417	7.789	7.83	7.603	9.433	9.675	9.143	orange
A_52_P319438	NM_001039562	481	27	FALSE	Ankrd37	ankyrin repeat domain 37 Gene [Source:MGI Symbol;Acc:MGI:3603344]	654824	ENSMUSG00000050914			GO:0005634; GO:0005737	8.324	1.676	3.196	0.01966	0.1138	7.486	9.162	7.461	7.497	7.499	9.131	8.764	9.593	NA
A_51_P234692	AK028745	308	58	FALSE								9.844	1.67	3.182	0.04245	0.1489	9.009	10.68	9.095	9.131	8.801	11.09	10.09	10.85	NA
A_51_P246677	NM_020002	236	29	FALSE	Rec8	REC8 homolog (yeast) Gene [Source:MGI Symbol;Acc:MGI:1929645]	56739	ENSMUSG00000002324	GO:0007141; GO:0007059; GO:0001556; GO:0007126; GO:0007129; GO:0007286	GO:0005515	GO:0030893; GO:0000800; GO:0001673; GO:0005634; GO:0000780; GO:0000228	14.56	1.658	3.156	0.01902	0.1135	13.73	15.39	14.03	13.72	13.44	15.34	15.29	15.54	NA
A_51_P272553	NM_011498	118	84	FALSE	Bhlhe40	basic helix-loop-helix family, member e40 Gene [Source:MGI Symbol;Acc:MGI:1097714]	20893	ENSMUSG00000030103	GO:0009416; GO:0007623; GO:0009649; GO:0048168; GO:0045892; GO:0045449; GO:0006355	GO:0005515; GO:0016564; GO:0003677; GO:0030528	GO:0005634	10.96	1.654	3.148	0.005926	0.09331	10.14	11.79	10.16	10.43	9.825	11.94	11.82	11.61	orange
A_51_P296487	NM_146006	287	79	FALSE	Lss	lanosterol synthase Gene [Source:MGI Symbol;Acc:MGI:1336155]	16987	ENSMUSG00000033105	GO:0016125; GO:0006694; GO:0006695	GO:0000250; GO:0016866; GO:0005507; GO:0009055; GO:0003824	GO:0005792	11.15	1.647	3.133	0.002496	0.08409	10.32	11.97	10.48	10.39	10.1	12.26	11.88	11.77	orange
A_52_P611787	NM_026183	515	25	FALSE	Slc47a1	solute carrier family 47, member 1 Gene [Source:MGI Symbol;Acc:MGI:1914723]	67473	ENSMUSG00000010122	GO:0006855; GO:0055085	GO:0015297; GO:0015238	GO:0005886; GO:0016021; GO:0016020	12.73	1.645	3.128	0.009493	0.1014	11.91	13.56	11.92	12.25	11.56	13.46	13.68	13.53	orange
A_52_P427024	NM_010700	1	38	FALSE	Ldlr	low density lipoprotein receptor Gene [Source:MGI Symbol;Acc:MGI:96765]	16835	ENSMUSG00000032193	GO:0042159; GO:0008203; GO:0042632; GO:0030301; GO:0006629; GO:0030299; GO:0034383; GO:0043627; GO:0006869; GO:0006897; GO:0008202	GO:0005509; GO:0005041; GO:0030229; GO:0005515; GO:0004872	GO:0005768; GO:0016020; GO:0005901; GO:0005886; GO:0016021; GO:0005905; GO:0034362	14.42	1.631	3.097	0.03232	0.1332	13.6	15.23	13.67	13.92	13.21	15.16	15.12	15.41	NA
A_51_P511927	NM_026183	459	59	FALSE	Slc47a1	solute carrier family 47, member 1 Gene [Source:MGI Symbol;Acc:MGI:1914723]	67473	ENSMUSG00000010122	GO:0006855; GO:0055085	GO:0015297; GO:0015238	GO:0005886; GO:0016021; GO:0016020	11.25	1.621	3.075	0.001141	0.07771	10.44	12.06	10.53	10.72	10.07	12.2	12.23	11.75	orange
A_52_P636752	NM_020010	358	67	FALSE	Cyp51	cytochrome P450, family 51 Gene [Source:MGI Symbol;Acc:MGI:106040]	13121	ENSMUSG00000001467	GO:0006695; GO:0055114; GO:0006508	GO:0004497; GO:0020037; GO:0009055; GO:0008398; GO:0046872; GO:0005506; GO:0004252	GO:0016020; GO:0005783; GO:0005792; GO:0005789; GO:0016021	12.63	1.62	3.074	0.008765	0.1008	11.82	13.44	11.82	12.11	11.53	13.48	13.45	13.39	orange
A_51_P290986	NM_007856	514	44	FALSE	Dhcr7	7-dehydrocholesterol reductase Gene [Source:MGI Symbol;Acc:MGI:1298378]	13360	ENSMUSG00000058454	GO:0030154; GO:0001568; GO:0030324; GO:0045540; GO:0035264; GO:0009791; GO:0042127	GO:0005515; GO:0047598	GO:0005640; GO:0016020; GO:0005783	13.81	1.611	3.055	0.005145	0.091	13	14.61	12.99	13.19	12.82	14.65	14.58	14.6	orange
A_52_P28624	XM_990095	165	7	FALSE								13.55	1.608	3.047	0.04458	0.1515	12.75	14.35	12.95	13.2	12.08	14.21	14.46	14.39	NA
A_52_P5263	NAP115274-1	436	24	FALSE	AL611984.1; AL831749.4			ENSMUSG00000082201; ENSMUSG00000084409				10.59	1.607	3.046	0.08638	0.2022	9.783	11.39	10.12	10.23	9.005	11.22	11.33	11.62	NA
A_52_P208080	AK133468	147	80	FALSE								12.36	1.604	3.039	0.05697	0.1675	11.55	13.16	11.78	12.03	10.85	13.08	13.14	13.25	NA
A_52_P119039	AK078743	141	17	FALSE								6.801	1.584	2.998	0.01719	0.1111	6.009	7.593	6.163	6.149	5.716	7.707	7.39	7.683	NA
A_51_P398525	NM_022014	333	85	FALSE	Fn3k	fructosamine 3 kinase Gene [Source:MGI Symbol;Acc:MGI:1926834]	63828	ENSMUSG00000025175	GO:0030389	GO:0030387; GO:0016740		6.655	1.573	2.975	0.007745	0.0985	5.869	7.441	5.555	6.252	5.799	7.3	7.549	7.475	red
A_52_P315423	TC1715318	280	23	FALSE								8.249	1.572	2.974	0.06752	0.1804	7.463	9.035	7.853	7.809	6.727	8.901	9.052	9.153	NA
A_52_P254667	NM_001045534	519	24	FALSE	BX072541.2; AL807391.1; BX005255.4			ENSMUSG00000085840; ENSMUSG00000081551; ENSMUSG00000084051				9.712	1.57	2.969	0.1012	0.2204	8.927	10.5	9.242	9.407	8.132	10.24	10.46	10.78	NA
A_52_P170985	NM_172718	16	69	FALSE	Sgsm1	small G protein signaling modulator 1 Gene [Source:MGI Symbol;Acc:MGI:107320]	52850	ENSMUSG00000042216	GO:0032313	GO:0005097	GO:0005622; GO:0005794	12.37	1.568	2.964	0.0169	0.1103	11.58	13.15	11.58	11.8	11.37	13.06	13.06	13.33	NA
A_52_P384574	NM_133774	208	60	FALSE	Stard4	StAR-related lipid transfer (START) domain containing 4 Gene [Source:MGI Symbol;Acc:MGI:2156764]	170459	ENSMUSG00000024378	GO:0006869	GO:0008289	GO:0005739	11.34	1.565	2.959	0.01455	0.1072	10.56	12.12	10.33	11.2	10.14	12.1	12.38	11.89	NA
A_52_P187565	NAP115147-1	221	66	FALSE								13.87	1.562	2.952	0.04005	0.1451	13.09	14.65	13.3	13.5	12.47	14.62	14.66	14.67	NA
A_52_P565015	NAP103072-1	494	50	FALSE								9.589	1.558	2.945	0.08411	0.1994	8.809	10.37	9.173	9.205	8.05	10.24	10.29	10.57	NA
A_52_P49378	AK220487	37	13	FALSE								7.237	1.556	2.941	0.003762	0.08731	6.459	8.015	6.437	6.742	6.198	8	8.129	7.916	orange
A_52_P277654	AK165090	477	58	FALSE	Pdk1	pyruvate dehydrogenase kinase, isoenzyme 1 Gene [Source:MGI Symbol;Acc:MGI:1926119]	228026	ENSMUSG00000006494	GO:0018106; GO:0007166; GO:0006006; GO:0005975; GO:0007165	GO:0016301; GO:0005524; GO:0046982; GO:0042803; GO:0004740; GO:0032403; GO:0000155; GO:0000166; GO:0016740; GO:0004673	GO:0045254; GO:0005739; GO:0005759	6.499	1.553	2.934	0.03385	0.1362	5.723	7.276	5.638	5.944	5.586	7.071	7.06	7.696	NA
A_51_P127215	AK033655	130	75	FALSE								10.35	1.547	2.921	0.005379	0.09206	9.579	11.13	9.602	9.628	9.506	11.13	10.98	11.26	orange
A_51_P394383	EF177380	152	45	FALSE								9.661	1.545	2.918	0.1112	0.2316	8.889	10.43	8.472	9.519	8.675	11.12	10.33	9.851	NA
A_52_P682382	NM_009127	1	43	FALSE	Scd1	stearoyl-Coenzyme A desaturase 1 Gene [Source:MGI Symbol;Acc:MGI:98239]	20249	ENSMUSG00000037071	GO:0050873; GO:0010873; GO:0055114; GO:0050872; GO:0006633; GO:0006629	GO:0016491; GO:0005506; GO:0004768	GO:0005789; GO:0016021; GO:0005783; GO:0016020	10.45	1.538	2.905	0.001506	0.07771	9.686	11.22	9.798	10	9.256	11.42	11.43	10.82	orange
A_51_P509669	NM_001033293	292	13	FALSE	Uap1l1	UDP-N-acteylglucosamine pyrophosphorylase 1-like 1 Gene [Source:MGI Symbol;Acc:MGI:2443318]	227620	ENSMUSG00000026956	GO:0008152	GO:0016779; GO:0016740		11.91	1.537	2.903	0.004382	0.08911	11.14	12.68	11.2	11.32	10.9	12.7	13.06	12.28	orange
A_51_P154753	NM_146182	7	25	FALSE	Klc3	kinesin light chain 3 Gene [Source:MGI Symbol;Acc:MGI:1277971]	232943	ENSMUSG00000040714	GO:0042073	GO:0005515; GO:0003777; GO:0019894; GO:0008808; GO:0008017	GO:0005874; GO:0005871; GO:0035253; GO:0009434; GO:0043005; GO:0005737	9.685	1.533	2.895	0.007934	0.09889	8.919	10.45	9.07	9.153	8.533	10.48	10.53	10.34	orange
A_51_P167551	NM_153584	176	28	FALSE	BC031353	Uncharacterized protein KIAA1370 [Source:UniProtKB/Swiss-Prot;Acc:Q69ZK7]	235493	ENSMUSG00000034858				8.984	1.532	2.892	0.002233	0.08207	8.218	9.75	8.367	8.266	8.022	10.03	9.792	9.432	orange
A_52_P135873	TC1574886	460	63	FALSE								14.81	1.531	2.891	0.00453	0.08911	14.04	15.57	14	14.46	13.66	15.73	15.95	15.04	orange
A_52_P631307	AK043577	242	68	FALSE	Ypel4	yippee-like 4 (Drosophila) Gene [Source:MGI Symbol;Acc:MGI:3605071]	241525	ENSMUSG00000034059			GO:0005730; GO:0005634	6.96	1.528	2.884	0.0007171	0.07744	6.196	7.724	6.295	6.247	6.046	7.805	7.714	7.651	orange
A_52_P868419	AK033632	486	8	FALSE								6.381	1.519	2.866	0.007823	0.09861	5.622	7.141	5.638	5.711	5.516	6.924	7.228	7.27	orange
A_51_P500135	NM_145602	460	49	FALSE	Ndrg4	N-myc downstream regulated gene 4 Gene [Source:MGI Symbol;Acc:MGI:2384590]	234593	ENSMUSG00000036564	GO:0007275			11.54	1.511	2.849	0.002185	0.08207	10.78	12.29	10.87	10.96	10.52	12.37	12.6	11.91	orange
A_52_P631726	NM_001045534	94	45	FALSE								12.49	1.501	2.831	0.05499	0.165	11.74	13.24	11.98	12.2	11.03	13.17	13.28	13.26	NA
A_51_P357573	NM_145575	15	64	FALSE	Cald1	caldesmon 1 Gene [Source:MGI Symbol;Acc:MGI:88250]	109624	ENSMUSG00000029761	GO:0006940; GO:0006936; GO:0051017; GO:0032092	GO:0005516; GO:0003779; GO:0017022	GO:0005624; GO:0030478; GO:0014069; GO:0005886; GO:0043025; GO:0005884; GO:0043197	8.768	1.497	2.822	0.001511	0.07771	8.02	9.517	8.327	8.252	7.481	9.788	9.67	9.092	orange
A_51_P355943	NM_138656	276	2	FALSE	Mvd	mevalonate (diphospho) decarboxylase Gene [Source:MGI Symbol;Acc:MGI:2179327]	192156	ENSMUSG00000006517	GO:0008284; GO:0008299; GO:0016310; GO:0006695; GO:0042493	GO:0030544; GO:0016829; GO:0004163; GO:0016301; GO:0042803; GO:0000166; GO:0005524	GO:0005782; GO:0005829; GO:0005625; GO:0005777	12.21	1.493	2.815	0.0009689	0.07744	11.47	12.96	11.58	11.51	11.31	13.16	12.92	12.8	orange
A_52_P428725	NM_024479	351	56	FALSE	Wbscr27	Williams Beuren syndrome chromosome region 27 (human) Gene [Source:MGI Symbol;Acc:MGI:1933146]	79565	ENSMUSG00000040557	GO:0008152	GO:0008168		8.003	1.493	2.815	0.001617	0.07804	7.257	8.75	7.243	7.369	7.158	8.811	8.905	8.532	orange
A_51_P335981	NM_026272	122	46	FALSE	Narf	nuclear prelamin A recognition factor Gene [Source:MGI Symbol;Acc:MGI:1914858]	67608	ENSMUSG00000000056			GO:0005634	6.838	1.492	2.813	0.01117	0.1037	6.092	7.584	6.164	6.106	6.005	7.697	7.304	7.749	NA
A_52_P680827	NM_172961	293	19	FALSE	Abat	4-aminobutyrate aminotransferase Gene [Source:MGI Symbol;Acc:MGI:2443582]	268860	ENSMUSG00000057880	GO:0007626; GO:0048148; GO:0010039; GO:0007620; GO:0045776; GO:0035094; GO:0001666; GO:0045471; GO:0042493; GO:0009448; GO:0042135	GO:0016740; GO:0047298; GO:0003867; GO:0005515; GO:0032145; GO:0030170; GO:0042803; GO:0008483	GO:0005739; GO:0019717; GO:0005759; GO:0032144	10.04	1.487	2.803	0.01271	0.1049	9.297	10.78	9.505	9.219	9.167	10.8	10.56	10.99	NA
A_52_P607103	NM_181585	61	51	FALSE	Pik3r3	phosphatidylinositol 3 kinase, regulatory subunit, polypeptide 3 (p55) Gene [Source:MGI Symbol;Acc:MGI:109277]	18710	ENSMUSG00000028698	GO:0008286	GO:0016301; GO:0035014; GO:0046935; GO:0005515	GO:0005942	11.04	1.487	2.803	0.01594	0.1089	10.29	11.78	10.38	10.43	10.07	11.85	11.59	11.9	NA
A_51_P193161	BC020078	94	58	FALSE								13.8	1.484	2.796	0.03472	0.1372	13.06	14.54	13.17	13.62	12.4	14.45	14.74	14.44	NA
A_51_P463428	NM_178149	124	7	FALSE	Pik3ip1	phosphoinositide-3-kinase interacting protein 1 Gene [Source:MGI Symbol;Acc:MGI:1917016]	216505	ENSMUSG00000034614			GO:0016021; GO:0016020	12.27	1.477	2.785	0.02337	0.1186	11.54	13.01	11.79	11.79	11.04	13.02	13.04	12.98	NA
A_51_P228354	NM_178111	142	56	FALSE	Trp53inp2	transformation related protein 53 inducible nuclear protein 2 Gene [Source:MGI Symbol;Acc:MGI:1915978]	68728	ENSMUSG00000038375			GO:0005634	13.35	1.472	2.774	0.004153	0.08911	12.61	14.08	12.76	12.83	12.25	14.17	14.18	13.9	orange
A_51_P464738	NM_011400	92	61	FALSE	Slc2a1	solute carrier family 2 (facilitated glucose transporter), member 1 Gene [Source:MGI Symbol;Acc:MGI:95755]	20525	ENSMUSG00000028645	GO:0042908; GO:0055085; GO:0006970; GO:0015758; GO:0070837; GO:0008643; GO:0006810	GO:0022891; GO:0042910; GO:0005515; GO:0019900; GO:0055056; GO:0033300; GO:0005215	GO:0016020; GO:0005911; GO:0005622; GO:0016021; GO:0005901; GO:0016323; GO:0005737; GO:0005886; GO:0042470	11.68	1.468	2.766	0.0415	0.1475	10.95	12.41	11.01	11.1	10.74	12.42	12.06	12.76	NA
A_52_P582384	NM_026272	411	65	FALSE	Narf	nuclear prelamin A recognition factor Gene [Source:MGI Symbol;Acc:MGI:1914858]	67608	ENSMUSG00000000056			GO:0005634	7.716	1.467	2.764	0.000962	0.07744	6.982	8.449	7.172	6.796	6.979	8.561	8.261	8.525	red
A_52_P561205	NM_133774	92	80	FALSE	Stard4	StAR-related lipid transfer (START) domain containing 4 Gene [Source:MGI Symbol;Acc:MGI:2156764]	170459	ENSMUSG00000024378	GO:0006869	GO:0008289	GO:0005739	9.923	1.466	2.763	0.02337	0.1186	9.19	10.66	9.242	9.429	8.899	10.67	10.52	10.78	NA
A_51_P379798	NM_134469	130	21	FALSE	Fdps	farnesyl diphosphate synthetase Gene [Source:MGI Symbol;Acc:MGI:104888]	110196	ENSMUSG00000059743	GO:0008299	GO:0016740	GO:0005739	15.24	1.462	2.755	0.004442	0.08911	14.51	15.97	14.51	14.63	14.38	15.92	15.96	16.03	orange
A_51_P307589	ENSMUST00000079009	334	50	FALSE								7.584	1.46	2.751	0.0005628	0.07744	6.854	8.314	6.804	7.003	6.755	8.333	8.431	8.179	orange
A_52_P297032	NM_029688	146	71	FALSE	Srxn1	sulfiredoxin 1 homolog (S. cerevisiae) Gene [Source:MGI Symbol;Acc:MGI:104971]	76650	ENSMUSG00000032802	GO:0055114; GO:0006979	GO:0032542; GO:0003677; GO:0000166; GO:0016209; GO:0005524; GO:0000287	GO:0005829; GO:0005737	11.8	1.457	2.745	0.009585	0.1014	11.07	12.53	11.29	11.13	10.79	12.46	12.76	12.36	orange
A_51_P497317	NM_146008	133	55	FALSE	Tcp11l2	t-complex 11 (mouse) like 2 Gene [Source:MGI Symbol;Acc:MGI:2444679]	216198	ENSMUSG00000020034				9.597	1.455	2.742	0.0008876	0.07744	8.869	10.32	9.061	8.848	8.698	10.46	10.39	10.12	orange
A_52_P788961	AI851065	104	31	FALSE								9.15	1.454	2.74	0.01661	0.1102	8.423	9.877	8.736	8.623	7.91	9.953	9.939	9.739	NA
A_51_P326942	NM_010941	284	43	FALSE	Nsdhl	NAD(P) dependent steroid dehydrogenase-like Gene [Source:MGI Symbol;Acc:MGI:1099438]	18194	ENSMUSG00000031349	GO:0007224; GO:0055114; GO:0001942; GO:0006695; GO:0060716; GO:0044237; GO:0009058; GO:0008152	GO:0047012; GO:0003854; GO:0016491; GO:0005488; GO:0003824; GO:0050662	GO:0016020; GO:0016021; GO:0005783	10.77	1.447	2.727	0.02045	0.1147	10.04	11.49	9.898	10.17	10.06	11.76	11.49	11.23	NA
A_51_P406429	NM_172665	202	66	FALSE	Pdk1	pyruvate dehydrogenase kinase, isoenzyme 1 Gene [Source:MGI Symbol;Acc:MGI:1926119]	228026	ENSMUSG00000006494	GO:0018106; GO:0007166; GO:0006006; GO:0005975; GO:0007165	GO:0016301; GO:0005524; GO:0046982; GO:0042803; GO:0004740; GO:0032403; GO:0000155; GO:0000166; GO:0016740; GO:0004673	GO:0045254; GO:0005739; GO:0005759	6.743	1.439	2.712	0.05532	0.1654	6.023	7.462	5.925	6.288	5.856	7.432	7.085	7.87	NA
A_51_P453043	NM_030210	342	84	FALSE	Aacs	acetoacetyl-CoA synthetase Gene [Source:MGI Symbol;Acc:MGI:1926144]	78894	ENSMUSG00000029482	GO:0034201; GO:0032024; GO:0014070; GO:0008152; GO:0006629; GO:0010243; GO:0042493; GO:0007584; GO:0006631; GO:0001889; GO:0045471; GO:0050872	GO:0000166; GO:0030729; GO:0005524; GO:0016874; GO:0003824	GO:0005829; GO:0005737	13.61	1.437	2.707	0.004683	0.08911	12.89	14.33	13	13.06	12.62	14.59	14.31	14.1	orange
A_52_P306965	BC020078	192	19	FALSE								12.6	1.437	2.707	0.06178	0.1734	11.88	13.32	12.09	12.3	11.27	13.22	13.29	13.45	NA
A_52_P1013551	NM_010941	485	45	FALSE								10.17	1.436	2.706	0.01467	0.1072	9.456	10.89	9.427	9.636	9.304	11.18	11.04	10.45	NA
A_52_P27117	ENSMUST00000102614	144	50	FALSE	Eif2c4	eukaryotic translation initiation factor 2C, 4 Gene [Source:MGI Symbol;Acc:MGI:1924100]	76850	ENSMUSG00000042500	GO:0006402; GO:0035278; GO:0006417; GO:0031047	GO:0003723; GO:0003676	GO:0005737; GO:0000932	7.412	1.432	2.698	0.01551	0.1081	6.696	8.128	6.77	6.855	6.463	8.021	8.107	8.255	NA
A_52_P608322	NM_010755	382	68	FALSE	Maff	v-maf musculoaponeurotic fibrosarcoma oncogene family, protein F (avian) Gene [Source:MGI Symbol;Acc:MGI:96910]	17133	ENSMUSG00000042622	GO:0001701; GO:0006355; GO:0045604; GO:0045449	GO:0043565; GO:0003700; GO:0003677	GO:0005634	11.83	1.422	2.68	0.0203	0.1146	11.12	12.54	11.08	11.38	10.9	12.24	12.66	12.72	NA
A_51_P503625	NM_010356	289	42	FALSE	Gsta3	glutathione S-transferase, alpha 3 Gene [Source:MGI Symbol;Acc:MGI:95856]	14859	ENSMUSG00000025934	GO:0008152; GO:0001657	GO:0016740; GO:0004364	GO:0005737	9.354	1.42	2.676	0.003088	0.0863	8.644	10.06	8.953	8.476	8.501	10.22	9.96	10.01	red
A_51_P310649	NM_009713	62	67	FALSE	Arsa	arylsulfatase A Gene [Source:MGI Symbol;Acc:MGI:88077]	11883	ENSMUSG00000022620	GO:0051597; GO:0006914; GO:0007339; GO:0009268; GO:0043627; GO:0007417; GO:0045471; GO:0008152; GO:0007584	GO:0003824; GO:0005509; GO:0004065; GO:0016787; GO:0004098; GO:0008484	GO:0005768; GO:0005737; GO:0005886; GO:0031232; GO:0005764; GO:0005615; GO:0001669; GO:0000299	10.84	1.42	2.675	0.02659	0.1243	10.13	11.55	10.26	10.34	9.784	11.43	11.54	11.68	NA
A_52_P35915	NM_172691	7	62	FALSE	B230312A22Rik	RIKEN cDNA B230312A22 gene Gene [Source:MGI Symbol;Acc:MGI:2441854]	230088	ENSMUSG00000036002			GO:0005634	8.403	1.418	2.672	0.003053	0.08589	7.694	9.112	7.657	7.983	7.443	9.205	9.259	8.873	orange
A_52_P118161	AK147680	428	82	FALSE	Lss	lanosterol synthase Gene [Source:MGI Symbol;Acc:MGI:1336155]	16987	ENSMUSG00000033105	GO:0016125; GO:0006694; GO:0006695	GO:0000250; GO:0016866; GO:0005507; GO:0009055; GO:0003824	GO:0005792	10.19	1.411	2.66	0.02549	0.122	9.481	10.89	9.34	9.761	9.343	10.9	10.72	11.06	NA
A_52_P297803	NM_010941	351	73	FALSE	Nsdhl	NAD(P) dependent steroid dehydrogenase-like Gene [Source:MGI Symbol;Acc:MGI:1099438]	18194	ENSMUSG00000031349	GO:0007224; GO:0055114; GO:0001942; GO:0006695; GO:0060716; GO:0044237; GO:0009058; GO:0008152	GO:0047012; GO:0003854; GO:0016491; GO:0005488; GO:0003824; GO:0050662	GO:0016020; GO:0016021; GO:0005783	10.49	1.405	2.647	0.00828	0.09998	9.784	11.19	9.734	9.985	9.633	11.4	11.27	10.9	orange
A_51_P200517	AK158756	213	15	FALSE	Rasgef1a	RasGEF domain family, member 1A Gene [Source:MGI Symbol;Acc:MGI:1917977]	70727	ENSMUSG00000030134	GO:0051056; GO:0007264	GO:0005085	GO:0005622	7.842	1.402	2.643	0.02087	0.1154	7.141	8.543	6.905	7.368	7.15	8.441	8.366	8.822	NA
A_52_P39247	NM_153198	232	31	FALSE	Hbp1	high mobility group box transcription factor 1 Gene [Source:MGI Symbol;Acc:MGI:894659]	73389	ENSMUSG00000002996	GO:0045449; GO:0016055	GO:0030528; GO:0005515; GO:0003677; GO:0005488	GO:0005634	11.56	1.397	2.633	0.005966	0.09331	10.87	12.26	10.69	11.02	10.89	12.22	12.2	12.37	red
A_52_P61903	AK014174	193	11	FALSE	Chka	choline kinase alpha Gene [Source:MGI Symbol;Acc:MGI:107760]	12660	ENSMUSG00000024843	GO:0006656	GO:0004103; GO:0004104; GO:0042803		7.882	1.39	2.621	0.04523	0.1526	7.187	8.577	6.877	7.719	6.964	8.874	8.877	7.98	NA
A_51_P362328	NM_026496	54	32	FALSE	Grhl2	grainyhead-like 2 (Drosophila) Gene [Source:MGI Symbol;Acc:MGI:2182543]	252973	ENSMUSG00000022286	GO:0045449	GO:0003700	GO:0005737; GO:0005634	11.84	1.381	2.604	0.01847	0.1132	11.15	12.53	11.2	11.41	10.84	12.35	12.63	12.6	NA
A_51_P129464	NM_009128	102	37	FALSE	Scd2	stearoyl-Coenzyme A desaturase 2 Gene [Source:MGI Symbol;Acc:MGI:98240]	20250	ENSMUSG00000025203	GO:0006633; GO:0042552; GO:0055114; GO:0006629	GO:0005506; GO:0004768; GO:0016491	GO:0005783; GO:0016021; GO:0016020; GO:0005789	15.74	1.369	2.583	0.007269	0.09732	15.06	16.43	15.02	15.33	14.83	16.61	16.53	16.14	orange
A_52_P58524	NM_010893	53	20	FALSE	Neu1	neuraminidase 1 Gene [Source:MGI Symbol;Acc:MGI:97305]	18010	ENSMUSG00000007038	GO:0008152	GO:0004308; GO:0016798; GO:0005515	GO:0043202; GO:0005886; GO:0005765; GO:0016023	12.93	1.367	2.579	0.01531	0.1081	12.24	13.61	12.34	12.38	12.01	13.48	13.63	13.71	NA
A_52_P355004	AK081137	226	22	FALSE	Cttnbp2	cortactin binding protein 2 Gene [Source:MGI Symbol;Acc:MGI:1353467]	30785	ENSMUSG00000000416		GO:0005515		9.802	1.365	2.576	0.004797	0.08935	9.12	10.48	9.162	9.432	8.765	10.58	10.61	10.26	orange
A_52_P95150	NAP028620-1	497	64	FALSE								8.332	1.364	2.573	0.08322	0.1984	7.65	9.014	7.955	7.986	7.009	8.887	8.941	9.213	NA
A_51_P101929	NM_010705	3	23	FALSE	Lgals3	lectin, galactose binding, soluble 3 Gene [Source:MGI Symbol;Acc:MGI:96778]	16854	ENSMUSG00000050335	GO:0030198; GO:0001501; GO:0030154	GO:0005515; GO:0005529; GO:0019863	GO:0005737; GO:0005634; GO:0005578; GO:0005743	8.035	1.357	2.562	0.002251	0.08207	7.356	8.713	7.384	7.592	7.093	8.847	8.833	8.46	orange
A_52_P1013232	BB023951	407	74	FALSE								6.085	1.347	2.544	0.01536	0.1081	5.411	6.759	5.169	5.568	5.497	6.835	6.852	6.589	NA
A_52_P230650	BC025016	288	41	FALSE	Mxd4	Max dimerization protein 4 Gene [Source:MGI Symbol;Acc:MGI:104991]	17122	ENSMUSG00000037235	GO:0016481; GO:0045449	GO:0005515; GO:0003677; GO:0030528	GO:0005634	10.53	1.346	2.543	0.009229	0.1011	9.856	11.2	10.02	9.81	9.732	11.46	11.32	10.82	red
A_52_P310511	NM_009802	493	66	FALSE	Car6	carbonic anhydrase 6 Gene [Source:MGI Symbol;Acc:MGI:1333786]	12353	ENSMUSG00000028972	GO:0006730	GO:0004089; GO:0008270; GO:0016829; GO:0046872	GO:0005576	7.664	1.344	2.538	0.001352	0.07771	6.992	8.335	6.831	7.14	7.004	8.136	8.581	8.288	red
A_52_P384394	NM_138313	127	2	FALSE	Bmf	BCL2 modifying factor Gene [Source:MGI Symbol;Acc:MGI:2176433]	171543	ENSMUSG00000040093	GO:0042981	GO:0005515	GO:0016459; GO:0005737	10.02	1.34	2.532	0.03104	0.1317	9.354	10.69	9.515	9.484	9.063	10.55	10.65	10.88	NA
A_51_P255657	XM_985599	72	58	FALSE	2210011C24Rik	RIKEN cDNA 2210011C24 gene Gene [Source:MGI Symbol;Acc:MGI:1917384]	70134	ENSMUSG00000074217				8.22	1.333	2.518	0.00422	0.08911	7.554	8.886	7.585	7.593	7.484	8.88	8.797	8.982	red
A_51_P240501	NM_026358	205	26	FALSE	4930583H14Rik	RIKEN cDNA 4930583H14 gene Gene [Source:MGI Symbol;Acc:MGI:1914999]	67749	ENSMUSG00000037161			GO:0016020; GO:0016021	10.18	1.332	2.517	0.05672	0.1672	9.514	10.85	9.241	9.932	9.369	10.62	10.67	11.25	NA
A_51_P321126	NM_007988	39	42	FALSE	Fasn	fatty acid synthase Gene [Source:MGI Symbol;Acc:MGI:95485]	14104	ENSMUSG00000025153	GO:0055114; GO:0006633; GO:0009058; GO:0008152	GO:0005515; GO:0016788; GO:0016740; GO:0000036; GO:0004319; GO:0004315; GO:0004316; GO:0031177; GO:0016491; GO:0016829; GO:0004313; GO:0004320; GO:0008270; GO:0004317; GO:0048037; GO:0004314; GO:0003824; GO:0005488	GO:0042470; GO:0005737; GO:0005794; GO:0005739; GO:0042587	17.36	1.33	2.514	0.01597	0.1089	16.69	18.02	16.65	16.99	16.44	17.99	18.02	18.06	NA
A_51_P117627	NM_009599	137	31	FALSE	Ache	acetylcholinesterase Gene [Source:MGI Symbol;Acc:MGI:87876]	11423	ENSMUSG00000023328	GO:0001919; GO:0006581; GO:0045212; GO:0060041; GO:0031623; GO:0051262	GO:0016787; GO:0003990; GO:0043621; GO:0004104; GO:0043236; GO:0004091	GO:0045202; GO:0030054; GO:0005576; GO:0005615; GO:0005886; GO:0009986; GO:0031225; GO:0016020	8.439	1.325	2.505	0.01281	0.1049	7.777	9.102	7.741	8.271	7.318	9.22	9.745	8.34	NA
A_51_P502580	NM_053169	162	76	FALSE	Trim16	tripartite motif-containing 16 Gene [Source:MGI Symbol;Acc:MGI:2137356]	94092	ENSMUSG00000047821		GO:0008270; GO:0046872	GO:0005622; GO:0005737	10.27	1.324	2.504	0.03187	0.1326	9.608	10.93	9.775	9.679	9.37	10.94	10.69	11.17	NA
A_51_P194099	NM_009381	291	57	FALSE	Thrsp	thyroid hormone responsive SPOT14 homolog (Rattus) Gene [Source:MGI Symbol;Acc:MGI:109126]	21835	ENSMUSG00000035686		GO:0005515	GO:0005634	9.488	1.323	2.502	0.002678	0.0845	8.826	10.15	8.916	8.853	8.71	10.22	10.07	10.16	red
A_51_P510891	NM_007423	47	60	FALSE	Afp	alpha fetoprotein Gene [Source:MGI Symbol;Acc:MGI:87951]	11576	ENSMUSG00000054932	GO:0001889; GO:0010033; GO:0031100; GO:0060395; GO:0001542; GO:0019953; GO:0042448; GO:0031016; GO:0006810	GO:0016151; GO:0005507; GO:0046872	GO:0005737; GO:0005615; GO:0005576	8.9	1.318	2.493	0.00442	0.08911	8.241	9.559	7.866	8.449	8.407	9.353	9.725	9.598	red
A_51_P261428	D86344	521	52	FALSE	Pdcd4	programmed cell death 4 Gene [Source:MGI Symbol;Acc:MGI:107490]	18569	ENSMUSG00000024975	GO:0016481; GO:0006915; GO:0007569; GO:0043508	GO:0005515; GO:0003723	GO:0005737; GO:0005634; GO:0005829	9.135	1.314	2.486	0.02028	0.1146	8.478	9.792	8.807	8.691	7.935	9.804	9.984	9.588	NA
A_51_P263965	NM_010442	7	18	FALSE	Hmox1	heme oxygenase (decycling) 1 Gene [Source:MGI Symbol;Acc:MGI:96163]	15368	ENSMUSG00000005413	GO:0055114; GO:0032764; GO:0001666; GO:0007264; GO:0008219; GO:0042167; GO:0055072; GO:0042542; GO:0043627; GO:0043433; GO:0034101; GO:0043619; GO:0043123; GO:0001525; GO:0006979; GO:0031670; GO:0002246; GO:0045768; GO:0043305; GO:0008217; GO:0008630; GO:0008285; GO:0035094; GO:0050896; GO:0006788; GO:0051260	GO:0004871; GO:0004392; GO:0004630; GO:0020037; GO:0019899; GO:0042803; GO:0016491	GO:0005634; GO:0005901; GO:0005730; GO:0005829; GO:0005792; GO:0005783	13.15	1.313	2.485	0.006432	0.09509	12.49	13.8	12.62	12.64	12.21	13.76	13.93	13.72	red
A_51_P211471	NM_139147	470	63	FALSE	Rab40b	Rab40b, member RAS oncogene family Gene [Source:MGI Symbol;Acc:MGI:2183451]	217371	ENSMUSG00000025170	GO:0007264; GO:0015031; GO:0019941; GO:0007242; GO:0006886; GO:0006913; GO:0007165	GO:0000166; GO:0005525; GO:0003924; GO:0005515	GO:0005886; GO:0005622	7.571	1.313	2.484	0.0001267	0.07724	6.914	8.227	7.023	6.975	6.745	8.344	8.307	8.029	red
A_51_P387123	NM_011854	479	48	FALSE	Oasl2	2'-5' oligoadenylate synthetase-like 2 Gene [Source:MGI Symbol;Acc:MGI:1344390]	23962	ENSMUSG00000029561	GO:0006955	GO:0016740; GO:0001730; GO:0003723; GO:0005524		7.81	1.313	2.484	0.01627	0.1094	7.154	8.467	7.409	7.348	6.705	8.583	8.462	8.355	NA
A_51_P165082	AB041601	6	9	FALSE	Tmem191c	transmembrane protein 191C Gene [Source:MGI Symbol;Acc:MGI:107238]	224019	ENSMUSG00000055692			GO:0016020; GO:0016021	8.7	1.306	2.472	0.01126	0.1037	8.047	9.353	7.956	8.209	7.977	9.359	9.239	9.46	NA
A_51_P430900	NM_013642	67	49	FALSE								11.25	1.292	2.449	0.01042	0.1029	10.6	11.9	10.6	10.79	10.42	11.67	12.06	11.95	NA
A_52_P547273	AK018161	223	35	FALSE								9.105	1.292	2.448	0.05001	0.1588	8.459	9.751	8.562	8.658	8.158	9.991	9.375	9.887	NA
A_52_P338626	NM_028995	392	7	FALSE	Nipal3	NIPA-like domain containing 3 Gene [Source:MGI Symbol;Acc:MGI:1921802]	100047789; 74552	ENSMUSG00000028803			GO:0016021; GO:0016020	8.245	1.286	2.438	0.01392	0.1066	7.602	8.888	7.684	7.74	7.382	8.783	8.908	8.971	NA
A_51_P329469	NM_173753	149	46	FALSE	Fnip1	folliculin interacting protein 1 Gene [Source:MGI Symbol;Acc:MGI:2444668]	216742	ENSMUSG00000035992			GO:0005737	10.45	1.285	2.438	0.0209	0.1154	9.812	11.1	9.759	9.805	9.873	11.33	11.16	10.8	NA
A_51_P418056	NM_172769	175	7	FALSE	Sc5d	sterol-C5-desaturase (fungal ERG3, delta-5-desaturase) homolog (S. cerevisae) Gene [Source:MGI Symbol;Acc:MGI:1353611]	235293	ENSMUSG00000032018	GO:0006633; GO:0055114; GO:0016126	GO:0005506; GO:0016491; GO:0050046	GO:0005783; GO:0016020; GO:0016021; GO:0005789	11.24	1.285	2.437	0.006184	0.09418	10.59	11.88	10.53	10.78	10.47	11.83	11.88	11.92	red
A_51_P430929	NM_153782	447	74	FALSE	Fam20a	family with sequence similarity 20, member A Gene [Source:MGI Symbol;Acc:MGI:2388266]	208659	ENSMUSG00000020614			GO:0005576	8.948	1.283	2.433	0.001549	0.07771	8.307	9.589	8.506	8.369	8.046	9.749	9.591	9.428	red
A_51_P269456	NM_009761	394	42	FALSE								12.86	1.278	2.426	0.01069	0.1029	12.22	13.5	12.4	12.53	11.73	13.6	13.62	13.27	NA
A_52_P463687	AK133434	5	58	FALSE								7.832	1.273	2.416	0.01732	0.1112	7.196	8.468	7.073	7.423	7.092	8.66	8.429	8.316	NA
A_51_P303180	NM_026667	37	39	FALSE	Fam114a1	family with sequence similarity 114, member A1 Gene [Source:MGI Symbol;Acc:MGI:1915553]	68303	ENSMUSG00000029185			GO:0005737	10.13	1.271	2.413	0.006287	0.09447	9.498	10.77	9.649	9.595	9.25	10.79	10.79	10.72	red
A_52_P459732	NM_020002	200	82	FALSE	Rec8	REC8 homolog (yeast) Gene [Source:MGI Symbol;Acc:MGI:1929645]	56739	ENSMUSG00000002324	GO:0007141; GO:0007059; GO:0001556; GO:0007126; GO:0007129; GO:0007286	GO:0005515	GO:0030893; GO:0000800; GO:0001673; GO:0005634; GO:0000780; GO:0000228	12.58	1.27	2.411	0.0008496	0.07744	11.95	13.22	12.29	12.04	11.51	13.49	13.33	12.83	red
A_51_P249385	AK090131	183	1	FALSE								11.6	1.27	2.411	0.01474	0.1075	10.97	12.24	11.04	11.12	10.73	12.25	12.16	12.3	NA
A_51_P389988	NM_016917	411	35	FALSE	Slc40a1	solute carrier family 40 (iron-regulated transporter), member 1 Gene [Source:MGI Symbol;Acc:MGI:1315204]	53945	ENSMUSG00000025993	GO:0006826	GO:0005381	GO:0008021; GO:0005886	6.958	1.267	2.407	0.01432	0.1072	6.325	7.592	6.504	6.289	6.181	7.954	7.677	7.144	NA
A_52_P368057	NM_011990	162	82	FALSE	Slc7a11	solute carrier family 7 (cationic amino acid transporter, y+ system), member 11 Gene [Source:MGI Symbol;Acc:MGI:1347355]	26570	ENSMUSG00000027737	GO:0006865; GO:0055085; GO:0006810; GO:0009636	GO:0015171	GO:0016020; GO:0016021	9.139	1.266	2.404	0.02899	0.1283	8.506	9.772	8.564	8.525	8.43	10.04	10.02	9.255	NA
A_52_P391624	NM_001081156	130	15	FALSE	Trnp1	TMF1-regulated nuclear protein 1 Gene [Source:MGI Symbol;Acc:MGI:1916789]	69539	ENSMUSG00000056596	GO:0007049		GO:0005634	11.18	1.265	2.403	0.02079	0.1151	10.55	11.81	10.62	10.86	10.15	11.71	11.93	11.79	NA
A_52_P11959	NM_153151	382	7	FALSE	Acat3	acetyl-Coenzyme A acetyltransferase 3 Gene [Source:MGI Symbol;Acc:MGI:109182]	224530	ENSMUSG00000062480	GO:0008152	GO:0016747; GO:0016740; GO:0003824	GO:0005739	10.39	1.264	2.402	0.03659	0.1403	9.758	11.02	9.898	9.872	9.504	10.91	10.89	11.27	NA
A_52_P395962	ENSMUST00000080265	445	61	FALSE	AL772185.1; RP23-181O3.1; AL831749.1; BX119994.1; AL844866.1; AL670220.1; AC129539.1; AL772402.1	Novel protein [Source:UniProtKB/TrEMBL;Acc:B1AX05]	100048596; 100047346; 100043874; 100043783; 100042748; 100042551; 100042341; 100041451; 100041416; 100041238; 100041175; 100040790; 100040620; 100039345; 100038980; 671950	ENSMUSG00000083756; ENSMUSG00000082466; ENSMUSG00000081347; ENSMUSG00000084156; ENSMUSG00000082273; ENSMUSG00000083028; ENSMUSG00000082387; ENSMUSG00000080181	GO:0016032	GO:0003676; GO:0008907		8.738	1.258	2.391	0.07473	0.1883	8.109	9.366	8.351	8.457	7.518	9.261	9.334	9.504	NA
A_51_P183571	NM_008871	217	23	FALSE								8.474	1.256	2.388	0.007503	0.09788	7.846	9.102	8.147	7.687	7.703	9.186	9.028	9.091	red
A_51_P358765	NM_009263	22	68	FALSE	Spp1	secreted phosphoprotein 1 Gene [Source:MGI Symbol;Acc:MGI:98389]	20750	ENSMUSG00000029304	GO:0010811; GO:0031214; GO:0006916; GO:0001503; GO:0007155; GO:0010033; GO:0045780; GO:0048685; GO:0048545; GO:0033280; GO:0001649; GO:0006954	GO:0005515; GO:0005125; GO:0050840	GO:0045177; GO:0005576; GO:0005615; GO:0005737; GO:0042995; GO:0031988; GO:0048471	6.268	1.252	2.381	0.003084	0.0863	5.642	6.894	5.596	5.692	5.64	6.897	7.031	6.753	red
A_52_P578985	BC043307	58	26	FALSE	Uap1l1	UDP-N-acteylglucosamine pyrophosphorylase 1-like 1 Gene [Source:MGI Symbol;Acc:MGI:2443318]	227620	ENSMUSG00000026956	GO:0008152	GO:0016779; GO:0016740		6.823	1.251	2.38	0.003466	0.08718	6.197	7.448	6.094	6.31	6.187	7.408	7.646	7.291	red
A_52_P449199	NM_001037957	244	51	FALSE	Dyrk1b	dual-specificity tyrosine-(Y)-phosphorylation regulated kinase 1b Gene [Source:MGI Symbol;Acc:MGI:1330302]	13549	ENSMUSG00000002409	GO:0006468; GO:0045893; GO:0007520	GO:0005515; GO:0004674; GO:0005524; GO:0003713; GO:0004713; GO:0000166; GO:0016740; GO:0004672	GO:0005634	8.115	1.251	2.38	0.004814	0.08935	7.49	8.74	7.784	7.352	7.333	8.946	8.777	8.497	red
A_52_P323315	NM_001001885	25	76	FALSE	Tmem151a	transmembrane protein 151A Gene [Source:MGI Symbol;Acc:MGI:2147713]	381199	ENSMUSG00000061451			GO:0016020; GO:0016021	11.22	1.251	2.38	0.01556	0.1082	10.6	11.85	10.68	10.98	10.12	11.79	12.06	11.69	NA
A_51_P286488	NM_133662	468	12	FALSE	Ier3	immediate early response 3 Gene [Source:MGI Symbol;Acc:MGI:104814]	15937	ENSMUSG00000003541		GO:0005515	GO:0016021; GO:0016020	11.47	1.242	2.366	0.03345	0.1354	10.84	12.09	11.06	11.09	10.38	11.91	12.32	12.03	NA
A_52_P323331	NM_146008	41	61	FALSE	Tcp11l2	t-complex 11 (mouse) like 2 Gene [Source:MGI Symbol;Acc:MGI:2444679]	216198	ENSMUSG00000020034				8.108	1.24	2.363	0.01559	0.1083	7.487	8.728	7.656	7.463	7.343	8.622	8.71	8.851	NA
A_52_P633410	NM_020590	402	67	FALSE	Gabarapl1	gamma-aminobutyric acid (GABA) A receptor-associated protein-like 1 Gene [Source:MGI Symbol;Acc:MGI:1914980]	57436	ENSMUSG00000030161	GO:0000045		GO:0005874; GO:0016020; GO:0005783; GO:0005737; GO:0005794	13.89	1.239	2.361	0.02241	0.117	13.27	14.51	13.34	13.43	13.03	14.39	14.48	14.65	NA
A_51_P106779	NM_080285	360	78	FALSE	Cttnbp2	cortactin binding protein 2 Gene [Source:MGI Symbol;Acc:MGI:1353467]	30785	ENSMUSG00000000416		GO:0005515		10.58	1.235	2.354	0.03467	0.1372	9.962	11.2	9.879	10.37	9.642	11.21	11.15	11.23	NA
A_51_P246773	NM_030261	9	42	FALSE								9.006	1.232	2.349	0.003304	0.08718	8.39	9.621	8.455	8.379	8.335	9.684	9.489	9.691	red
A_52_P142154	NM_024229	278	9	FALSE	Pcyt2	phosphate cytidylyltransferase 2, ethanolamine Gene [Source:MGI Symbol;Acc:MGI:1915921]	68671	ENSMUSG00000025137	GO:0008654; GO:0009058	GO:0016779; GO:0004306; GO:0016740; GO:0003824		12.91	1.229	2.344	0.004074	0.08867	12.3	13.53	12.3	12.45	12.14	13.67	13.68	13.23	red
A_52_P658644	NM_173753	393	61	FALSE	Fnip1	folliculin interacting protein 1 Gene [Source:MGI Symbol;Acc:MGI:2444668]	216742	ENSMUSG00000035992			GO:0005737	11.82	1.228	2.342	0.0006441	0.07744	11.2	12.43	11.1	11.36	11.15	12.37	12.52	12.4	red
A_51_P150770	NM_145852	486	78	FALSE	Ropn1l	ropporin 1-like Gene [Source:MGI Symbol;Acc:MGI:2182357]		ENSMUSG00000022236	GO:0007165	GO:0008603		7.647	1.227	2.341	0.001382	0.07771	7.034	8.261	7.125	7.038	6.939	8.409	8.175	8.198	red
A_51_P497280	NM_028146	320	48	FALSE	Dbndd1	dysbindin (dystrobrevin binding protein 1) domain containing 1 Gene [Source:MGI Symbol;Acc:MGI:1919435]	72185	ENSMUSG00000031970		GO:0005515	GO:0005737	10.06	1.226	2.34	0.02751	0.1261	9.447	10.67	9.389	9.51	9.44	10.64	10.37	11.02	NA
A_52_P161495	NM_009744	17	37	FALSE	Bcl6	B-cell leukemia/lymphoma 6 Gene [Source:MGI Symbol;Acc:MGI:107187]	12053	ENSMUSG00000022508	GO:0008285; GO:0030036; GO:0000122; GO:0002467; GO:0030183; GO:0048294; GO:0032319; GO:0032764; GO:0043066; GO:0043380; GO:0001953; GO:0008104; GO:0002829; GO:0045629; GO:0051272; GO:0006974; GO:0000902; GO:0007283; GO:0030890; GO:0035024; GO:0045596; GO:0048821; GO:0050727; GO:0043065; GO:0000060; GO:0030308	GO:0016564; GO:0043565; GO:0046872; GO:0005515; GO:0031490; GO:0008270; GO:0003700; GO:0003677	GO:0005634; GO:0005657; GO:0005622	7.781	1.22	2.329	0.008815	0.1009	7.171	8.391	7.146	7.22	7.146	8.26	8.316	8.596	red
A_52_P451796	NM_021890	183	22	FALSE	AC134437.1	Putative uncharacterized protein [Source:UniProtKB/TrEMBL;Acc:Q3TRN0]		ENSMUSG00000079879				9.585	1.22	2.329	0.01753	0.1117	8.975	10.19	9.088	9.132	8.705	10.14	10.2	10.25	NA
A_52_P593200	NM_029688	294	84	FALSE	Srxn1	sulfiredoxin 1 homolog (S. cerevisiae) Gene [Source:MGI Symbol;Acc:MGI:104971]	76650	ENSMUSG00000032802	GO:0055114; GO:0006979	GO:0032542; GO:0003677; GO:0000166; GO:0016209; GO:0005524; GO:0000287	GO:0005829; GO:0005737	10.08	1.219	2.328	0.007573	0.09794	9.467	10.69	9.642	9.568	9.19	10.65	10.88	10.53	red
A_51_P292097	AK010964	173	23	FALSE	Ubc	predicted gene 4802 Gene [Source:MGI Symbol;Acc:MGI:3647922]	100048105; 22190	ENSMUSG00000008348	GO:0045941; GO:0016567	GO:0030528; GO:0005515	GO:0022627; GO:0005622; GO:0005634; GO:0005737	16.73	1.219	2.328	0.01617	0.1094	16.12	17.34	16.26	16.38	15.73	17.28	17.49	17.26	NA
A_51_P157677	NM_016798	329	84	FALSE	Pdlim3	PDZ and LIM domain 3 Gene [Source:MGI Symbol;Acc:MGI:1859274]	53318	ENSMUSG00000031636	GO:0007015; GO:0007507	GO:0008092; GO:0046872; GO:0008270; GO:0008307; GO:0005515	GO:0005737; GO:0005634; GO:0030018; GO:0015629	8.341	1.218	2.326	0.002995	0.08498	7.732	8.95	7.73	8.053	7.415	8.863	9.402	8.586	red
A_51_P123765	NM_023132	376	1	FALSE	Renbp	renin binding protein Gene [Source:MGI Symbol;Acc:MGI:105940]	19703	ENSMUSG00000031387	GO:0006044; GO:0006013	GO:0017076; GO:0042803; GO:0005524; GO:0050121; GO:0004857; GO:0005515; GO:0004476; GO:0003824	GO:0005737	12.14	1.218	2.326	0.02309	0.1184	11.53	12.75	11.63	11.8	11.17	12.84	13.35	12.06	NA
A_52_P378167	NM_138661	364	36	FALSE	Pcdha11	protocadherin alpha 5 Gene [Source:MGI Symbol;Acc:MGI:1298371]	192161; 192162	ENSMUSG00000007440	GO:0007155; GO:0007156	GO:0005509; GO:0005515	GO:0005886; GO:0005624; GO:0016021; GO:0016020	9.766	1.213	2.317	0.03142	0.1321	9.159	10.37	9.278	9.296	8.905	10.82	10.6	9.698	NA
A_51_P148865	NM_010753	320	55	FALSE	Mxd4	Max dimerization protein 4 Gene [Source:MGI Symbol;Acc:MGI:104991]	17122	ENSMUSG00000037235	GO:0016481; GO:0045449	GO:0005515; GO:0003677; GO:0030528	GO:0005634	10.49	1.21	2.314	0.001546	0.07771	9.887	11.1	10.18	9.779	9.698	11.31	11.07	10.91	red
A_51_P398887	NM_031251	433	6	FALSE	Ctns	cystinosis, nephropathic Gene [Source:MGI Symbol;Acc:MGI:1932872]	83429	ENSMUSG00000005949	GO:0015811	GO:0015184	GO:0005764	9.179	1.21	2.313	0.004449	0.08911	8.574	9.784	8.604	8.671	8.447	9.653	9.977	9.721	red
A_51_P496001	NM_030066	256	3	FALSE	Armcx1	armadillo repeat containing, X-linked 1 Gene [Source:MGI Symbol;Acc:MGI:1925498]	78248	ENSMUSG00000033460		GO:0005488	GO:0016021; GO:0016020	9.621	1.209	2.312	0.0009227	0.07744	9.017	10.23	8.924	9.25	8.876	10.07	10.45	10.15	red
A_51_P487244	NM_001003911	380	41	FALSE	Adamts7	a disintegrin-like and metallopeptidase (reprolysin type) with thrombospondin type 1 motif, 7 Gene [Source:MGI Symbol;Acc:MGI:1347346]	108153	ENSMUSG00000032363	GO:0006508	GO:0008270; GO:0046872; GO:0008233; GO:0004222	GO:0009986; GO:0005576; GO:0005578; GO:0031012	6.93	1.203	2.303	0.01533	0.1081	6.329	7.532	6.504	6.332	6.15	7.944	7.579	7.073	NA
A_51_P488399	NM_019811	157	56	FALSE								11.19	1.2	2.298	0.006399	0.09509	10.59	11.79	10.76	10.72	10.29	11.98	11.75	11.65	red
A_51_P444437	NM_025968	316	49	FALSE	Ptgr1	prostaglandin reductase 1 Gene [Source:MGI Symbol;Acc:MGI:1914353]	67103	ENSMUSG00000028378	GO:0055114; GO:0009636; GO:0008152	GO:0032440; GO:0005488; GO:0008270; GO:0047522; GO:0016491; GO:0003824	GO:0005737	11.21	1.198	2.295	0.002904	0.0845	10.61	11.81	10.56	10.5	10.77	11.88	11.63	11.9	red
A_52_P344036	NM_001003911	210	49	FALSE	Adamts7	a disintegrin-like and metallopeptidase (reprolysin type) with thrombospondin type 1 motif, 7 Gene [Source:MGI Symbol;Acc:MGI:1347346]	108153	ENSMUSG00000032363	GO:0006508	GO:0008270; GO:0046872; GO:0008233; GO:0004222	GO:0009986; GO:0005576; GO:0005578; GO:0031012	6.743	1.198	2.294	0.02181	0.1164	6.144	7.342	6.137	6.588	5.707	7.484	7.428	7.114	NA
A_51_P350073	NM_023668	35	60	FALSE	Ndel1	nuclear distribution gene E-like homolog 1 (A. nidulans) Gene [Source:MGI Symbol;Acc:MGI:1932915]	83431	ENSMUSG00000018736	GO:0051081; GO:0048680; GO:0060052; GO:0030154; GO:0051642; GO:0007275; GO:0001833; GO:0007059; GO:0007399; GO:0006810; GO:0000226; GO:0001764; GO:0021955; GO:0032864; GO:0031175; GO:0008090; GO:0047496	GO:0005515; GO:0043014; GO:0070012; GO:0008017; GO:0048487	GO:0005737; GO:0005819; GO:0000777; GO:0005874; GO:0005635; GO:0005813; GO:0005875; GO:0030424; GO:0031252; GO:0060053; GO:0005856	12.47	1.197	2.292	0.002233	0.08207	11.87	13.06	11.69	12.13	11.78	12.97	13.22	13	red
A_51_P330125	NM_029688	314	76	FALSE	Srxn1	sulfiredoxin 1 homolog (S. cerevisiae) Gene [Source:MGI Symbol;Acc:MGI:104971]	76650	ENSMUSG00000032802	GO:0055114; GO:0006979	GO:0032542; GO:0003677; GO:0000166; GO:0016209; GO:0005524; GO:0000287	GO:0005829; GO:0005737	9.923	1.196	2.292	0.009067	0.101	9.325	10.52	9.571	9.427	8.977	10.54	10.72	10.31	red
A_51_P440790	NM_031843	379	1	FALSE	Dpp7	dipeptidylpeptidase 7 Gene [Source:MGI Symbol;Acc:MGI:1933213]	83768	ENSMUSG00000026958	GO:0006508	GO:0008239; GO:0008236; GO:0005515; GO:0008233; GO:0004177	GO:0005829; GO:0005764	12.18	1.195	2.29	0.00208	0.08207	11.58	12.78	11.6	11.76	11.38	12.68	13.01	12.64	red
A_51_P263419	NM_013705	506	39	FALSE	Zfp30	zinc finger protein 30 Gene [Source:MGI Symbol;Acc:MGI:99178]	22693	ENSMUSG00000047473	GO:0006350; GO:0006355	GO:0003676; GO:0008270; GO:0046872	GO:0005622; GO:0005634	7.369	1.195	2.29	0.01534	0.1081	6.772	7.967	6.763	6.872	6.681	7.782	7.945	8.174	NA
A_51_P441837	NM_026837	274	19	FALSE	Tmem53	transmembrane protein 53 Gene [Source:MGI Symbol;Acc:MGI:1916027]	68777	ENSMUSG00000048772			GO:0016020; GO:0016021; GO:0005886; GO:0005794; GO:0005925	8.183	1.194	2.287	0.0002162	0.07724	7.586	8.779	7.655	7.62	7.482	8.815	8.82	8.703	red
A_52_P535946	NM_007856	344	31	FALSE	Dhcr7	7-dehydrocholesterol reductase Gene [Source:MGI Symbol;Acc:MGI:1298378]	13360	ENSMUSG00000058454	GO:0030154; GO:0001568; GO:0030324; GO:0045540; GO:0035264; GO:0009791; GO:0042127	GO:0005515; GO:0047598	GO:0005640; GO:0016020; GO:0005783	9.555	1.193	2.287	0.001529	0.07771	8.958	10.15	9.125	9.152	8.598	10.41	10.29	9.756	red
A_51_P248122	NM_133234	448	76	FALSE	Bbc3	BCL2 binding component 3 Gene [Source:MGI Symbol;Acc:MGI:2181667]	170770	ENSMUSG00000002083	GO:0042771; GO:0006919; GO:0043065; GO:0045926; GO:0001836	GO:0005515	GO:0005739	13.67	1.191	2.282	0.01856	0.1132	13.07	14.26	13.35	13.28	12.58	14.41	14.27	14.1	NA
A_51_P324551	NM_025785	108	50	FALSE	Fbxo25	F-box protein 25 Gene [Source:MGI Symbol;Acc:MGI:1914072]	66822	ENSMUSG00000038365	GO:0019941		GO:0005634	12.64	1.189	2.281	0.01062	0.1029	12.04	13.23	12.08	12.27	11.77	13.23	13.27	13.19	NA
A_51_P268154	NM_019477	33	15	FALSE	Acsl4	acyl-CoA synthetase long-chain family member 4 Gene [Source:MGI Symbol;Acc:MGI:1354713]	50790	ENSMUSG00000031278	GO:0019217; GO:0060136; GO:0008152; GO:0006629; GO:0007584; GO:0006641; GO:0016358; GO:0015908; GO:0070672	GO:0003824; GO:0005524; GO:0004467; GO:0000287; GO:0000166; GO:0016874	GO:0005739; GO:0005886; GO:0005789; GO:0005777; GO:0016021; GO:0005741; GO:0005792; GO:0005778; GO:0005783; GO:0043025; GO:0031966	10.24	1.184	2.272	0.01215	0.104	9.648	10.83	9.775	9.727	9.443	10.88	10.73	10.88	NA
A_52_P240232	NAP052665-1	5	43	FALSE	Jmjd1c	jumonji domain containing 1C Gene [Source:MGI Symbol;Acc:MGI:1918614]	108829	ENSMUSG00000037876	GO:0016568; GO:0045449; GO:0055114; GO:0005975	GO:0008270; GO:0046872; GO:0016702; GO:0005515; GO:0005506; GO:0016491; GO:0003824	GO:0005634	11.02	1.183	2.27	0.00268	0.0845	10.43	11.62	10.32	10.82	10.16	11.54	11.88	11.43	red
A_52_P327118	NM_172770	184	60	FALSE	Ttc12	tetratricopeptide repeat domain 12 Gene [Source:MGI Symbol;Acc:MGI:2444588]	100048137; 641106; 235330	ENSMUSG00000040219		GO:0005488		8.51	1.181	2.268	5.038e-05	0.07724	7.919	9.101	8.21	7.983	7.565	9.38	9.181	8.742	red
A_52_P566718	NM_019811	40	29	FALSE	Acss2	acyl-CoA synthetase short-chain family member 2 Gene [Source:MGI Symbol;Acc:MGI:1890410]	60525	ENSMUSG00000027605	GO:0008152; GO:0006085	GO:0003824; GO:0003987; GO:0016208; GO:0016874; GO:0000166; GO:0005524	GO:0005737	9.636	1.181	2.268	0.01317	0.1055	9.045	10.23	9.186	9.171	8.778	10.33	10.14	10.21	NA
A_51_P130028	NM_013509	152	15	FALSE	Eno2	enolase 2, gamma neuronal Gene [Source:MGI Symbol;Acc:MGI:95394]	13807	ENSMUSG00000004267	GO:0006094; GO:0042493; GO:0014070; GO:0006096; GO:0032355	GO:0016829; GO:0042803; GO:0004634; GO:0000287; GO:0046982	GO:0005625; GO:0005886; GO:0043204; GO:0019717; GO:0001917; GO:0005626; GO:0005737; GO:0000015; GO:0005622	10.89	1.176	2.26	0.001463	0.07771	10.31	11.48	10.3	10.61	10.01	11.44	11.73	11.27	red
A_52_P404979	A_52_P404979	232	61	FALSE								7.3	1.176	2.259	0.03433	0.1366	6.712	7.888	6.666	6.93	6.541	8.218	7.708	7.739	NA
A_51_P476601	NM_016923	527	42	FALSE	Ly96	lymphocyte antigen 96 Gene [Source:MGI Symbol;Acc:MGI:1341909]	17087	ENSMUSG00000025779	GO:0032497; GO:0006954; GO:0006955	GO:0005515; GO:0001875	GO:0046696; GO:0005576; GO:0005615	8.149	1.175	2.257	0.01238	0.1043	7.562	8.737	7.379	7.789	7.519	8.752	9.015	8.444	NA
A_52_P416123	EF177380	413	56	FALSE								7.755	1.169	2.249	0.02902	0.1284	7.171	8.34	7.165	7.453	6.894	8.625	8.23	8.165	NA
A_52_P483280	NM_010685	39	36	FALSE	Lamp2	lysosomal-associated membrane protein 2 Gene [Source:MGI Symbol;Acc:MGI:96748]	16784	ENSMUSG00000016534	GO:0006412; GO:0006418	GO:0000166; GO:0004812; GO:0005524	GO:0005764; GO:0016020; GO:0005770; GO:0030670; GO:0016021; GO:0010008; GO:0005765; GO:0005886; GO:0005737	11.73	1.162	2.238	0.01139	0.1038	11.15	12.31	10.86	11.48	11.11	12.28	12.54	12.12	NA
A_52_P502999	TC1735521	418	65	FALSE								17.16	1.158	2.231	0.0005894	0.07744	16.58	17.74	16.61	16.8	16.33	17.72	17.96	17.54	red
A_52_P573898	NM_001031622	369	14	FALSE	AC133095.1; Gm16513; AC124606.1; AC126241.1	predicted gene, Gm16513 Gene [Source:MGI Symbol;Acc:MGI:2141041]	100041712; 100041641; 100041253; 100041179; 100041102; 100040125; 100040112; 100039010; 100038995; 665718; 545762	ENSMUSG00000079074; ENSMUSG00000079214; ENSMUSG00000079073; ENSMUSG00000079060				8.228	1.155	2.227	0.02411	0.1197	7.651	8.805	7.57	7.92	7.462	8.889	8.71	8.817	NA
A_51_P105445	NM_133774	382	17	FALSE	Stard4	StAR-related lipid transfer (START) domain containing 4 Gene [Source:MGI Symbol;Acc:MGI:2156764]	170459	ENSMUSG00000024378	GO:0006869	GO:0008289	GO:0005739	9.731	1.153	2.224	0.0486	0.1568	9.154	10.31	9.2	9.358	8.905	10.24	10.12	10.56	NA
A_52_P452689	NM_007498	216	79	FALSE	Atf3	activating transcription factor 3 Gene [Source:MGI Symbol;Acc:MGI:109384]	11910	ENSMUSG00000026628	GO:0006094; GO:0008284; GO:0006355; GO:0045449	GO:0046983; GO:0016564; GO:0043565; GO:0003700; GO:0042802; GO:0003677	GO:0005730; GO:0005634; GO:0005667	10.93	1.153	2.223	0.01055	0.1029	10.36	11.51	10.35	10.43	10.29	11.27	11.68	11.58	NA
A_51_P310066	AK158756	83	41	FALSE	Rasgef1a	RasGEF domain family, member 1A Gene [Source:MGI Symbol;Acc:MGI:1917977]	70727	ENSMUSG00000030134	GO:0051056; GO:0007264	GO:0005085	GO:0005622	7.288	1.147	2.215	0.02582	0.1227	6.714	7.861	6.669	6.967	6.507	7.84	7.777	7.967	NA
A_51_P505689	U92949	175	13	FALSE								7.993	1.14	2.203	0.01908	0.1135	7.423	8.563	7.449	7.633	7.188	8.56	8.511	8.618	NA
A_51_P426754	NM_009673	86	74	FALSE	Anxa5	annexin A5 Gene [Source:MGI Symbol;Acc:MGI:106008]	11747	ENSMUSG00000027712	GO:0051260; GO:0010033; GO:0007596; GO:0050819	GO:0005544; GO:0005515; GO:0030971; GO:0005509; GO:0043499	GO:0005622	12.6	1.138	2.201	0.002063	0.08207	12.04	13.17	12.05	12.19	11.87	13.25	13.36	12.91	red
A_51_P108131	AK147212	364	60	FALSE	Zbtb4	zinc finger and BTB domain containing 4 Gene [Source:MGI Symbol;Acc:MGI:1922830]	75580	ENSMUSG00000018750		GO:0003676; GO:0046872; GO:0005515; GO:0008270	GO:0005622	8.745	1.138	2.201	0.01776	0.1121	8.175	9.314	8.077	8.55	7.899	9.092	9.506	9.343	NA
A_51_P432504	NM_024229	451	53	FALSE								14.15	1.137	2.2	0.01749	0.1116	13.58	14.72	13.65	13.73	13.36	14.75	14.63	14.78	NA
A_51_P305213	XM_286373	186	63	FALSE	1810010H24Rik	RIKEN cDNA 1810010H24 gene Gene [Source:MGI Symbol;Acc:MGI:1916316]		ENSMUSG00000078607				8.742	1.136	2.197	0.004802	0.08935	8.174	9.31	8.173	8.269	8.081	9.441	9.413	9.076	red
A_52_P550094	NM_029436	203	27	FALSE	Klhl24	kelch-like 24 (Drosophila) Gene [Source:MGI Symbol;Acc:MGI:1923035]	75785	ENSMUSG00000062901		GO:0005515	GO:0030424; GO:0043204; GO:0042995; GO:0005737	7.137	1.134	2.195	0.006697	0.09566	6.57	7.704	6.589	6.641	6.481	7.83	7.589	7.693	red
A_51_P491329	NM_026018	206	57	FALSE	Pdzk1ip1	PDZK1 interacting protein 1 Gene [Source:MGI Symbol;Acc:MGI:1914432]	67182	ENSMUSG00000028716			GO:0016020; GO:0016021	8.453	1.134	2.194	0.006741	0.09566	7.886	9.02	7.783	8.113	7.762	9.077	9.083	8.899	red
A_51_P295410	NM_021432	300	60	FALSE								8.811	1.13	2.189	0.004555	0.08911	8.246	9.376	8.271	8.407	8.059	9.284	9.51	9.333	red
A_51_P227275	ENSMUST00000001667	416	50	FALSE	Csn3	casein kappa Gene [Source:MGI Symbol;Acc:MGI:107461]	12994	ENSMUSG00000001622			GO:0005576	9.202	1.128	2.186	0.0334	0.1353	8.638	9.766	8.599	8.908	8.406	9.694	9.688	9.916	NA
A_52_P14980	NM_008676	76	60	FALSE	Nbr1	neighbor of Brca1 gene 1 Gene [Source:MGI Symbol;Acc:MGI:108498]	17966	ENSMUSG00000017119		GO:0008270; GO:0046872		10.62	1.123	2.178	0.005408	0.09227	10.06	11.18	10.14	10.25	9.794	11.38	11.22	10.95	red
A_52_P611213	BC005604	179	85	FALSE								8.209	1.115	2.166	0.0005078	0.07744	7.651	8.766	7.655	7.742	7.558	8.788	8.807	8.705	red
A_52_P119947	NM_153782	367	26	FALSE	Fam20a	family with sequence similarity 20, member A Gene [Source:MGI Symbol;Acc:MGI:2388266]	208659	ENSMUSG00000020614			GO:0005576	8.499	1.113	2.163	0.002979	0.08498	7.943	9.056	8.167	8.05	7.61	9.226	9.096	8.845	red
A_51_P483220	NM_008378	531	74	FALSE								13.84	1.11	2.159	0.02747	0.126	13.28	14.39	13.38	13.52	12.95	14.29	14.45	14.43	NA
A_52_P15128	XM_001002633	115	71	FALSE	Wdr81	WD repeat domain 81 Gene [Source:MGI Symbol;Acc:MGI:2681828]	192652	ENSMUSG00000045374	GO:0005975	GO:0042578		12.22	1.108	2.155	0.01568	0.1086	11.67	12.77	11.77	11.81	11.41	12.79	12.73	12.8	NA
A_52_P925197	NM_007570	2	60	FALSE	Btg2	B-cell translocation gene 2, anti-proliferative Gene [Source:MGI Symbol;Acc:MGI:108384]	12227	ENSMUSG00000020423	GO:0006479; GO:0043066; GO:0030182; GO:0014070; GO:0009612; GO:0006974; GO:0009952; GO:0043434; GO:0051602; GO:0010243; GO:0045768	GO:0005515		7.434	1.104	2.149	0.01582	0.1088	6.882	7.986	6.977	7.101	6.568	8.314	8.224	7.42	NA
A_51_P248234	NM_008676	221	37	FALSE	Nbr1	neighbor of Brca1 gene 1 Gene [Source:MGI Symbol;Acc:MGI:108498]	17966	ENSMUSG00000017119		GO:0008270; GO:0046872		13.95	1.099	2.142	0.001463	0.07771	13.4	14.5	13.46	13.49	13.23	14.57	14.52	14.4	red
A_51_P236412	NM_016912	226	50	FALSE	Cdkl2	cyclin-dependent kinase-like 2 (CDC2-related kinase) Gene [Source:MGI Symbol;Acc:MGI:1858227]	53886	ENSMUSG00000029403	GO:0006468	GO:0005524; GO:0004693; GO:0016740; GO:0000166; GO:0004672; GO:0004674	GO:0005737; GO:0005634	9.446	1.093	2.134	0.003801	0.08731	8.899	9.993	8.872	8.986	8.841	10.01	9.947	10.02	red
A_52_P579531	NM_016798	528	57	FALSE	Pdlim3	PDZ and LIM domain 3 Gene [Source:MGI Symbol;Acc:MGI:1859274]	53318	ENSMUSG00000031636	GO:0007015; GO:0007507	GO:0008092; GO:0046872; GO:0008270; GO:0008307; GO:0005515	GO:0005737; GO:0005634; GO:0030018; GO:0015629	8.003	1.092	2.131	0.01109	0.1037	7.458	8.549	7.516	7.674	7.184	8.375	8.882	8.391	NA
A_52_P488039	NAP115231-1	121	14	FALSE								9.038	1.092	2.131	0.04457	0.1515	8.492	9.583	8.511	9.004	7.96	9.857	9.62	9.273	NA
A_52_P239320	NM_207708	67	2	FALSE	Syngr1	synaptogyrin 1 Gene [Source:MGI Symbol;Acc:MGI:1328323]	20972	ENSMUSG00000022415	GO:0048169; GO:0006605; GO:0048172		GO:0042470; GO:0030054; GO:0030672; GO:0016020; GO:0045202; GO:0016021	8.296	1.091	2.13	0.004599	0.08911	7.75	8.841	7.815	8.068	7.368	8.849	9.068	8.606	red
A_52_P177599	AK031040	404	10	FALSE								7.086	1.089	2.127	0.0375	0.1417	6.542	7.63	6.428	6.624	6.573	7.52	7.335	8.036	NA
A_52_P492901	NM_009294	81	57	FALSE	Stx4a	syntaxin 4A (placental) Gene [Source:MGI Symbol;Acc:MGI:893577]	20909	ENSMUSG00000030805	GO:0006461; GO:0016192; GO:0016081; GO:0006886; GO:0006836; GO:0006944	GO:0030507; GO:0000149; GO:0005484; GO:0017137; GO:0005515	GO:0016323; GO:0031012; GO:0005737; GO:0031201; GO:0016324; GO:0005802; GO:0042383; GO:0048471; GO:0016021; GO:0016020; GO:0009986; GO:0001950; GO:0042581	12.53	1.084	2.12	0.001882	0.08083	11.99	13.08	12.04	12.11	11.82	13.07	13.16	13	red
A_51_P482711	NM_053272	77	63	FALSE	Dhcr24	24-dehydrocholesterol reductase Gene [Source:MGI Symbol;Acc:MGI:1922004]	74754	ENSMUSG00000034926	GO:0042987; GO:0043588; GO:0008285; GO:0006916; GO:0008104; GO:0006979; GO:0009888; GO:0043154; GO:0007265; GO:0006695; GO:0031639; GO:0016044; GO:0055114; GO:0030539	GO:0019899; GO:0050660; GO:0016491; GO:0042605; GO:0003824	GO:0005634; GO:0000139; GO:0005783; GO:0016020; GO:0005789; GO:0005794; GO:0016021	13.84	1.082	2.117	0.00146	0.07771	13.3	14.38	13.34	13.51	13.04	14.39	14.54	14.2	red
A_52_P348709	NM_011804	367	74	FALSE	Creg1	cellular repressor of E1A-stimulated genes 1 Gene [Source:MGI Symbol;Acc:MGI:1344382]	433375	ENSMUSG00000040713	GO:0040008; GO:0006355	GO:0008134	GO:0005667; GO:0005576	9.962	1.08	2.115	0.00343	0.08718	9.422	10.5	9.444	9.531	9.289	10.64	10.6	10.27	red
A_51_P484200	NM_153777	243	75	FALSE	Lrrc56	leucine rich repeat containing 56 Gene [Source:MGI Symbol;Acc:MGI:1917802]	70552	ENSMUSG00000038637		GO:0005515		7.534	1.072	2.102	0.01417	0.1072	6.998	8.07	6.899	7.215	6.881	8.023	8.041	8.146	NA
A_51_P104418	NM_022019	199	60	FALSE	Dusp10	dual specificity phosphatase 10 Gene [Source:MGI Symbol;Acc:MGI:1927070]	63953	ENSMUSG00000039384	GO:0006470; GO:0016311	GO:0017017; GO:0016787; GO:0004725; GO:0016791; GO:0008138	GO:0005634; GO:0005737	7.292	1.071	2.101	0.001503	0.07771	6.756	7.827	6.707	6.911	6.651	7.836	8.004	7.641	red
A_51_P340038	XM_357399	121	75	FALSE	Sh2d5	SH2 domain containing 5 Gene [Source:MGI Symbol;Acc:MGI:2446215]	230863	ENSMUSG00000045349		GO:0005515		9.98	1.069	2.099	7.781e-05	0.07724	9.445	10.51	9.608	9.857	8.871	10.68	10.91	9.955	red
A_52_P366105	NM_001033271	196	74	FALSE	Tmem55b	transmembrane protein 55b Gene [Source:MGI Symbol;Acc:MGI:2448501]	219024	ENSMUSG00000035953		GO:0016787	GO:0016021; GO:0031902; GO:0005768; GO:0005765; GO:0016020	10.78	1.068	2.096	0.03383	0.1361	10.25	11.31	10.27	10.38	10.09	11.47	11.05	11.42	NA
A_52_P748882	NM_013509	391	78	FALSE								10	1.066	2.093	0.0001291	0.07724	9.467	10.53	9.408	9.762	9.23	10.49	10.81	10.3	red
A_52_P393314	NM_011027	290	71	FALSE	P2rx7	purinergic receptor P2X, ligand-gated ion channel, 7 Gene [Source:MGI Symbol;Acc:MGI:1339957]	18439	ENSMUSG00000029468	GO:0044254; GO:0046931; GO:0050715; GO:0051592; GO:0051789; GO:0006509; GO:0006649; GO:0014054; GO:0019835; GO:0030501; GO:0032496; GO:0033198; GO:0042098; GO:0043085; GO:0001934; GO:0006954; GO:0014049; GO:0016079; GO:0016485; GO:0032060; GO:0034405; GO:0006900; GO:0007005; GO:0010043; GO:0043065; GO:0050718; GO:0001916; GO:0006816; GO:0014070; GO:0032963; GO:0043029; GO:0043409; GO:0048873; GO:…	GO:0004872; GO:0005216; GO:0015267; GO:0005515; GO:0004931; GO:0001530; GO:0005524; GO:0001614; GO:0046982; GO:0005102; GO:0000287; GO:0005507; GO:0008270	GO:0005886; GO:0043025; GO:0005911; GO:0005887; GO:0019717; GO:0009897; GO:0031594; GO:0005639; GO:0032059; GO:0005737; GO:0045121; GO:0043195; GO:0016020	10.5	1.065	2.092	0.03857	0.1431	9.97	11.03	10.14	10.12	9.654	10.86	11.14	11.11	NA
A_52_P292454	NM_027166	417	82	FALSE	Ypel5	yippee-like 5 (Drosophila) Gene [Source:MGI Symbol;Acc:MGI:1916937]	383295	ENSMUSG00000039770				9.435	1.064	2.091	0.0006781	0.07744	8.903	9.968	8.907	9.126	8.677	9.916	10.22	9.763	red
A_52_P365970	NM_001001180	340	62	FALSE	BC066028	cDNA sequence BC066028 (BC066028), mRNA [Source:RefSeq DNA;Acc:NM_001001180]	407812	ENSMUSG00000060314	GO:0006350; GO:0006355	GO:0003676; GO:0046872; GO:0008270; GO:0003677	GO:0005622; GO:0005634	11.75	1.062	2.088	0.01299	0.1053	11.22	12.28	11.21	11.46	10.98	12.21	12.35	12.28	NA
A_51_P224362	NM_198111	132	29	FALSE	Akap6	A kinase (PRKA) anchor protein 6 Gene [Source:MGI Symbol;Acc:MGI:3050566]	238161	ENSMUSG00000061603		GO:0005102; GO:0016301	GO:0034704; GO:0016529	10.11	1.059	2.083	0.0186	0.1132	9.583	10.64	9.474	9.782	9.493	10.42	10.66	10.84	NA
A_51_P191700	NM_009929	168	6	FALSE	Col18a1	collagen, type XVIII, alpha 1 Gene [Source:MGI Symbol;Acc:MGI:88451]	12822	ENSMUSG00000001435	GO:0051599; GO:0001525; GO:0001886; GO:0030198; GO:0008284; GO:0030335; GO:0042493; GO:0043065; GO:0007155	GO:0008270; GO:0046872; GO:0005515; GO:0005201; GO:0005198; GO:0005488	GO:0005604; GO:0005576; GO:0005615; GO:0031012	14.51	1.058	2.082	0.02635	0.124	13.98	15.04	14.18	14.08	13.69	15.07	14.95	15.1	NA
A_51_P223575	NM_026254	389	5	FALSE	Tbc1d23	TBC1 domain family, member 23 Gene [Source:MGI Symbol;Acc:MGI:1914831]	67581	ENSMUSG00000022749	GO:0032313	GO:0005097	GO:0005622	10.33	1.057	2.08	0.007977	0.09891	9.797	10.85	9.677	9.996	9.718	10.59	11.01	10.96	red
A_51_P417251	NM_134022	188	13	FALSE	6330403K07Rik	RIKEN cDNA 6330403K07 gene Gene [Source:MGI Symbol;Acc:MGI:1918001]	103712	ENSMUSG00000018451				10.97	1.053	2.074	0.01404	0.1069	10.45	11.5	10.49	10.75	10.1	11.38	11.72	11.4	NA
A_52_P263774	NM_144811	42	64	FALSE	Cbx7	chromobox homolog 7 Gene [Source:MGI Symbol;Acc:MGI:1196439]	52609	ENSMUSG00000053411	GO:0045449; GO:0006333; GO:0016568	GO:0003682; GO:0005515	GO:0000785; GO:0005634	11.84	1.05	2.07	0.01456	0.1072	11.31	12.36	11.21	11.64	11.09	12.3	12.45	12.34	NA
A_51_P258529	NM_008885	89	68	FALSE	Pmp22	peripheral myelin protein 22 Gene [Source:MGI Symbol;Acc:MGI:97631]	18858	ENSMUSG00000018217	GO:0008285; GO:0030154; GO:0032288; GO:0007049; GO:0007050		GO:0005923; GO:0016021; GO:0043218; GO:0016020	13.82	1.047	2.067	0.002801	0.0845	13.3	14.34	13.31	13.56	13.02	14.28	14.58	14.17	red
A_51_P256066	NM_011878	189	33	FALSE	Tiam2	T-cell lymphoma invasion and metastasis 2 Gene [Source:MGI Symbol;Acc:MGI:1344338]	24001	ENSMUSG00000023800	GO:0035023; GO:0007242; GO:0007165	GO:0005085; GO:0005096; GO:0005515; GO:0005057; GO:0005089	GO:0005624; GO:0005737; GO:0030175; GO:0030426; GO:0005622; GO:0030027	12.63	1.048	2.067	0.0169	0.1103	12.11	13.16	12.16	12.12	12.05	13.09	13.01	13.37	NA
A_51_P223404	NM_025836	78	47	FALSE	Plin3	perilipin 3 Gene [Source:MGI Symbol;Acc:MGI:1914155]	66905	ENSMUSG00000024197	GO:0006810	GO:0005515	GO:0005768; GO:0016020; GO:0005811; GO:0010008; GO:0005737	12.51	1.046	2.065	0.007547	0.09792	11.99	13.04	12.02	12.11	11.84	12.98	13.06	13.07	red
A_51_P389265	NM_054088	442	11	FALSE								6.267	1.046	2.065	0.02134	0.1159	5.744	6.79	5.598	5.859	5.775	6.808	6.595	6.968	NA
A_51_P265571	NM_009627	444	68	FALSE	Adm	adrenomedullin Gene [Source:MGI Symbol;Acc:MGI:108058]	11535	ENSMUSG00000030790	GO:0001666; GO:0007507; GO:0060712; GO:0007565; GO:0009611; GO:0051384; GO:0031100; GO:0032496; GO:0045768; GO:0031102; GO:0001843; GO:0048589; GO:0042594; GO:0008284; GO:0060670; GO:0045906; GO:0008285; GO:0019933; GO:0009409; GO:0045909; GO:0010033; GO:0032868; GO:0007204; GO:0007568	GO:0005179	GO:0005615; GO:0005737; GO:0005576	7.968	1.046	2.064	0.03016	0.1305	7.446	8.491	7.406	7.722	7.209	8.203	8.652	8.618	NA
A_52_P626796	XM_001006710	95	61	FALSE	AL626772.1			ENSMUSG00000082768				12.33	1.045	2.063	0.005445	0.09245	11.8	12.85	11.69	12.07	11.65	12.89	13.05	12.61	red
A_52_P569168	AK045458	129	69	FALSE								7.385	1.044	2.062	0.01159	0.104	6.863	7.907	6.814	7.23	6.545	8.027	8.321	7.373	NA
A_51_P301566	NM_008872	161	55	FALSE								11.19	1.044	2.062	0.04301	0.1496	10.67	11.71	10.86	10.81	10.34	11.75	11.57	11.82	NA
A_52_P254149	NM_153134	389	69	FALSE	Irgq	immunity-related GTPase family, Q Gene [Source:MGI Symbol;Acc:MGI:2667176]	210146	ENSMUSG00000041037		GO:0005515		9.404	1.044	2.061	0.01499	0.1078	8.882	9.926	8.918	9.091	8.638	10.11	10.24	9.424	NA
A_51_P275496	BC029971	226	28	FALSE								6.99	1.042	2.059	0.007753	0.0985	6.469	7.511	6.485	6.504	6.419	7.498	7.403	7.633	red
A_51_P128621	BC080704	272	22	FALSE	C87414; AC124589.2	C87414 protein [Source:UniProtKB/TrEMBL;Acc:Q7TPV5]; expressed sequence C87414 (C87414), transcript variant 2, mRNA [Source:RefSeq DNA;Acc:NM_001164285]; Putative uncharacterized protein [Source:UniProtKB/TrEMBL;Acc:Q8C6L9]; C87414 protein [Source:UniProtKB/TrEMBL;Acc:Q5XK27]	100041296; 381654	ENSMUSG00000074012; ENSMUSG00000070686; ENSMUSG00000074007; ENSMUSG00000072820; ENSMUSG00000078845				8.569	1.042	2.059	0.01824	0.1127	8.048	9.09	7.957	8.273	7.915	9.175	9.032	9.062	NA
A_51_P189361	NM_027950	233	14	FALSE	Osgin1	oxidative stress induced growth inhibitor 1 Gene [Source:MGI Symbol;Acc:MGI:1919089]	71839	ENSMUSG00000074063	GO:0030308	GO:0008083		9.058	1.04	2.056	0.05566	0.1659	8.538	9.578	8.706	8.602	8.305	9.431	10.15	9.154	NA
A_51_P284426	NM_030137	340	32	FALSE	Cstad	CSA-conditional, T cell activation-dependent protein Gene [Source:MGI Symbol;Acc:MGI:1925867]	78617	ENSMUSG00000047363	GO:0007006		GO:0005741; GO:0005739	8.153	1.038	2.054	0.01152	0.104	7.634	8.672	7.471	7.712	7.718	8.528	8.547	8.94	NA
A_51_P140093	NM_146018	359	73	FALSE	Flcn	folliculin Gene [Source:MGI Symbol;Acc:MGI:2442184]	216805	ENSMUSG00000032633		GO:0005515	GO:0005737	12.24	1.038	2.053	0.006563	0.09566	11.72	12.76	11.72	11.86	11.58	12.92	12.82	12.52	red
A_51_P250934	NM_010476	127	18	FALSE	Hsd17b7	hydroxysteroid (17-beta) dehydrogenase 7 Gene [Source:MGI Symbol;Acc:MGI:1330808]	15490	ENSMUSG00000026675	GO:0006695; GO:0006694; GO:0055114; GO:0008152	GO:0004303; GO:0000253; GO:0005488; GO:0016491; GO:0003824	GO:0016021; GO:0005886; GO:0005783	10.24	1.037	2.052	0.03586	0.139	9.72	10.76	9.47	10.13	9.564	10.9	11.05	10.32	NA
A_52_P106081	NM_031843	367	12	FALSE	Dpp7	dipeptidylpeptidase 7 Gene [Source:MGI Symbol;Acc:MGI:1933213]	83768	ENSMUSG00000026958	GO:0006508	GO:0008239; GO:0008236; GO:0005515; GO:0008233; GO:0004177	GO:0005829; GO:0005764	10.09	1.032	2.045	0.03972	0.1446	9.57	10.6	9.803	9.68	9.226	10.43	10.79	10.58	NA
A_51_P516922	NM_173753	120	34	FALSE	Fnip1	folliculin interacting protein 1 Gene [Source:MGI Symbol;Acc:MGI:2444668]	216742	ENSMUSG00000035992			GO:0005737	11.7	1.03	2.043	0.01086	0.1032	11.18	12.21	11.08	11.37	11.1	12.29	12.4	11.94	NA
A_51_P111762	NM_011804	416	74	FALSE	Creg1	cellular repressor of E1A-stimulated genes 1 Gene [Source:MGI Symbol;Acc:MGI:1344382]	433375	ENSMUSG00000040713	GO:0040008; GO:0006355	GO:0008134	GO:0005667; GO:0005576	10.13	1.03	2.042	0.0003542	0.07724	9.616	10.65	9.753	9.673	9.422	10.81	10.71	10.41	red
A_51_P184681	NM_001011848	287	84	FALSE	Olfr675	olfactory receptor 675 Gene [Source:MGI Symbol;Acc:MGI:3030509]	258147	ENSMUSG00000063117	GO:0007186; GO:0007165	GO:0004984; GO:0004872	GO:0016021	6.246	1.029	2.04	0.02209	0.1166	5.732	6.76	5.861	5.629	5.705	6.789	6.963	6.529	NA
A_51_P331288	NM_009731	20	22	FALSE	Akr1b7	aldo-keto reductase family 1, member B7 Gene [Source:MGI Symbol;Acc:MGI:101918]	11997	ENSMUSG00000052131	GO:0044255; GO:0055114	GO:0016491; GO:0004032	GO:0005737; GO:0005739	9.574	1.027	2.038	0.005309	0.09185	9.061	10.09	9.108	9.055	9.018	10.28	10.05	9.938	red
A_51_P190740	NM_007421	38	37	FALSE	Adssl1	adenylosuccinate synthetase like 1 Gene [Source:MGI Symbol;Acc:MGI:87947]	11565	ENSMUSG00000011148	GO:0006164	GO:0000287; GO:0016874; GO:0005525; GO:0005515; GO:0004019; GO:0000166	GO:0016020; GO:0005737	7.246	1.024	2.034	0.02769	0.1262	6.734	7.758	6.772	6.919	6.511	7.768	7.656	7.85	NA
A_51_P406020	NM_134076	62	73	FALSE	Abhd4	abhydrolase domain containing 4 Gene [Source:MGI Symbol;Acc:MGI:1915938]	105501	ENSMUSG00000040997	GO:0016042	GO:0016787		12.03	1.023	2.033	0.01513	0.108	11.52	12.55	11.66	11.62	11.29	12.55	12.53	12.56	NA
A_51_P169527	NM_023556	45	67	FALSE	Mvk	mevalonate kinase Gene [Source:MGI Symbol;Acc:MGI:107624]	637711; 17855	ENSMUSG00000041939	GO:0008299; GO:0008152; GO:0016310; GO:0006695	GO:0004496; GO:0005524; GO:0016740; GO:0000166; GO:0016301; GO:0042802	GO:0005737; GO:0005777	8.745	1.021	2.03	0.0007058	0.07744	8.235	9.256	8.32	8.151	8.233	9.395	9.149	9.223	red
A_52_P599578	NM_145575	16	51	FALSE	Cald1	caldesmon 1 Gene [Source:MGI Symbol;Acc:MGI:88250]	109624	ENSMUSG00000029761	GO:0006940; GO:0006936; GO:0051017; GO:0032092	GO:0005516; GO:0003779; GO:0017022	GO:0005624; GO:0030478; GO:0014069; GO:0005886; GO:0043025; GO:0005884; GO:0043197	8.096	1.022	2.03	0.02177	0.1164	7.585	8.607	7.625	7.997	7.134	8.888	9.062	7.871	NA
A_52_P57686	NM_144820	111	49	FALSE	Ccdc28a	coiled-coil domain containing 28A Gene [Source:MGI Symbol;Acc:MGI:2443508]	215814	ENSMUSG00000059554				11.54	1.02	2.028	0.004726	0.08927	11.03	12.05	11.15	11.15	10.78	12.08	12.14	11.94	red
A_52_P98387	NM_007438	26	46	FALSE	Aldoa	aldolase A, fructose-bisphosphate Gene [Source:MGI Symbol;Acc:MGI:87994]	11674	ENSMUSG00000030695	GO:0035094; GO:0009408; GO:0032496; GO:0001666; GO:0043627; GO:0008152; GO:0006096	GO:0016829; GO:0004332	GO:0031093; GO:0005576; GO:0005739; GO:0019861; GO:0005737	17.65	1.02	2.028	0.04084	0.1465	17.14	18.16	17.15	17.36	16.91	18.09	18.05	18.33	NA
A_52_P25193	NM_146008	449	68	FALSE	Tcp11l2	t-complex 11 (mouse) like 2 Gene [Source:MGI Symbol;Acc:MGI:2444679]	216198	ENSMUSG00000020034				8.506	1.02	2.027	0.003916	0.08819	7.997	9.016	8.155	7.987	7.848	9.057	9.11	8.882	red
A_51_P465148	NM_007798	351	15	FALSE	Ctsb	cathepsin B Gene [Source:MGI Symbol;Acc:MGI:88561]	13030	ENSMUSG00000021939	GO:0009611; GO:0050790; GO:0006508	GO:0042277; GO:0030984; GO:0008233; GO:0004197; GO:0008234	GO:0005576; GO:0005764; GO:0005625; GO:0009897; GO:0005739; GO:0016324	14.61	1.019	2.027	0.005723	0.09307	14.1	15.12	14.04	14.23	14.04	14.92	15.25	15.2	red
A_51_P242643	NM_172446	273	30	FALSE	Lbxcor1	ladybird homeobox 1 homolog (Drosophila) corepressor 1 Gene [Source:MGI Symbol;Acc:MGI:2443473]	207667	ENSMUSG00000022245	GO:0016481; GO:0030514	GO:0000166; GO:0005515; GO:0005488; GO:0046332; GO:0003714	GO:0005634; GO:0030425; GO:0005667; GO:0043025	7.974	1.019	2.027	0.04815	0.1563	7.464	8.483	7.579	7.585	7.228	8.254	8.507	8.689	NA
A_52_P681016	AY344585	24	34	FALSE	CAAA01009933.1.30901.1	Putative uncharacterized protein Arzc [Source:UniProtKB/TrEMBL;Acc:Q7TMI4]		ENSMUSG00000074792				12.22	1.019	2.026	0.002614	0.0845	11.71	12.73	11.53	12.21	11.39	12.59	13.13	12.48	red
A_51_P216605	NM_177993	432	21	FALSE	Hbp1	high mobility group box transcription factor 1 Gene [Source:MGI Symbol;Acc:MGI:894659]	73389	ENSMUSG00000002996	GO:0016055; GO:0045449	GO:0030528; GO:0005515; GO:0003677; GO:0005488	GO:0005634	6.714	1.019	2.026	0.009937	0.1022	6.204	7.223	5.991	6.437	6.185	7.064	7.258	7.347	red
A_52_P585233	BC082602	220	66	FALSE	Ccpg1	cell cycle progression 1 Gene [Source:MGI Symbol;Acc:MGI:1196419]	72278	ENSMUSG00000034563	GO:0007049		GO:0016020; GO:0016021	10.3	1.017	2.024	6.565e-05	0.07724	9.794	10.81	9.797	9.975	9.611	10.83	10.99	10.61	red
A_52_P121703	AK172237	40	85	FALSE								6.462	1.017	2.024	0.0368	0.1406	5.953	6.971	6.14	6.091	5.629	6.78	7.415	6.717	NA
A_52_P591166	NM_009955	204	46	FALSE	Dpysl2	dihydropyrimidinase-like 2 Gene [Source:MGI Symbol;Acc:MGI:1349763]	12934	ENSMUSG00000022048	GO:0007399; GO:0030154; GO:0007275	GO:0005515; GO:0016810; GO:0016787	GO:0030426; GO:0030425; GO:0005739; GO:0030424; GO:0043025; GO:0005856; GO:0005737	12.91	1.017	2.023	0.00345	0.08718	12.4	13.42	12.43	12.49	12.29	13.36	13.48	13.42	red
A_51_P101573	NM_029091	306	14	FALSE	Klc4	kinesin light chain 4 Gene [Source:MGI Symbol;Acc:MGI:1922014]	74764	ENSMUSG00000003546		GO:0005515; GO:0003777	GO:0005871; GO:0005874	11.36	1.016	2.022	0.001248	0.07771	10.85	11.86	10.91	10.92	10.71	11.94	11.99	11.66	red
A_52_P480425	NM_145619	433	28	FALSE	Parp3	poly (ADP-ribose) polymerase family, member 3 Gene [Source:MGI Symbol;Acc:MGI:1891258]	235587	ENSMUSG00000023249	GO:0006471	GO:0005515; GO:0003950; GO:0016740		9.16	1.016	2.022	0.004828	0.08941	8.652	9.668	8.77	9.016	8.169	9.859	10.1	9.044	red
A_52_P731758	AK078294	41	19	FALSE								9.601	1.016	2.022	0.08955	0.2063	9.093	10.11	9.119	9.468	8.69	10.13	9.922	10.27	NA
A_51_P492410	NM_026784	168	67	FALSE	Pmvk	phosphomevalonate kinase Gene [Source:MGI Symbol;Acc:MGI:1915853]	68603	ENSMUSG00000027952	GO:0006695	GO:0005515; GO:0000166; GO:0005524; GO:0016740; GO:0004631	GO:0005737; GO:0005777	13.34	1.014	2.019	0.003752	0.08731	12.83	13.84	12.81	12.92	12.75	13.89	13.81	13.82	red
A_51_P283151	NM_028995	186	5	FALSE	Nipal3	NIPA-like domain containing 3 Gene [Source:MGI Symbol;Acc:MGI:1921802]	100047789; 74552	ENSMUSG00000028803			GO:0016021; GO:0016020	7.85	1.013	2.018	0.01014	0.1025	7.344	8.357	7.346	7.47	7.215	8.365	8.302	8.404	NA
A_51_P465449	NM_008653	440	42	FALSE	Mybpc3	myosin binding protein C, cardiac Gene [Source:MGI Symbol;Acc:MGI:102844]	17868	ENSMUSG00000002100	GO:0060048; GO:0006942; GO:0003007; GO:0045214; GO:0002027; GO:0031034; GO:0006936	GO:0005200; GO:0032036	GO:0005856; GO:0031672; GO:0005863	9.539	1.012	2.017	0.02128	0.1159	9.033	10.05	8.858	9.328	8.913	9.879	10.08	10.18	NA
A_51_P355765	BC024984	78	10	FALSE								11.71	1.012	2.016	0.01748	0.1116	11.2	12.22	11.29	11.46	10.86	12.1	12.42	12.13	NA
A_51_P367866	NM_007913	116	78	FALSE	Egr1	early growth response 1 Gene [Source:MGI Symbol;Acc:MGI:95295]	13653	ENSMUSG00000038418	GO:0006355; GO:0045944; GO:0045941; GO:0032868; GO:0071504; GO:0030217; GO:0051789; GO:0000122; GO:0007611; GO:0009749; GO:0048169; GO:0071506	GO:0003690; GO:0046872; GO:0043565; GO:0003700; GO:0008270; GO:0016563; GO:0003677; GO:0005515	GO:0005634; GO:0005737; GO:0005622	13.44	1.011	2.015	0.0355	0.1385	12.94	13.95	13.04	13.35	12.43	13.72	14.34	13.79	NA
A_52_P619287	BC054101	306	82	FALSE	AC124581.1			ENSMUSG00000078952				8.027	1.007	2.01	0.001918	0.08106	7.524	8.53	7.515	7.778	7.277	8.491	8.729	8.371	red
A_52_P473966	NM_134090	446	51	FALSE	Kdelr3	KDEL (Lys-Asp-Glu-Leu) endoplasmic reticulum protein retention receptor 3 Gene [Source:MGI Symbol;Acc:MGI:2145953]	105785	ENSMUSG00000010830	GO:0015031; GO:0006621; GO:0016192	GO:0004872; GO:0046923	GO:0016020; GO:0005783; GO:0016021; GO:0005789	10.06	1.003	2.004	0.001403	0.07771	9.554	10.56	9.49	9.838	9.334	10.52	10.89	10.26	red
A_51_P250058	TC1605426	154	21	FALSE								6.881	1.003	2.004	0.04093	0.1465	6.38	7.383	6.44	6.512	6.188	7.413	7.168	7.567	NA
A_51_P221651	NM_023341	331	38	FALSE	Cabc1	chaperone, ABC1 activity of bc1 complex like (S. pombe) Gene [Source:MGI Symbol;Acc:MGI:1914676]	67426	ENSMUSG00000026489	GO:0001666; GO:0006468	GO:0016301; GO:0016740; GO:0005524; GO:0000166; GO:0004674	GO:0005739	7.811	1.002	2.003	0.006604	0.09566	7.31	8.312	7.345	7.338	7.245	8.407	8.443	8.085	red
A_51_P489108	NM_153391	167	12	FALSE	Wdr19	WD repeat domain 19 Gene [Source:MGI Symbol;Acc:MGI:2443231]	213081	ENSMUSG00000037890				9.293	1.002	2.003	0.01024	0.1027	8.792	9.794	8.883	8.884	8.608	9.792	9.776	9.815	NA
A_52_P135707	NM_013497	215	10	FALSE	Creb3	cAMP responsive element binding protein 3 Gene [Source:MGI Symbol;Acc:MGI:99946]	12913	ENSMUSG00000028466	GO:0006355; GO:0006935; GO:0045449	GO:0003700; GO:0043565; GO:0046983; GO:0003677	GO:0005634; GO:0016020; GO:0016021; GO:0005783; GO:0005789	10.62	0.9994	1.999	0.004372	0.08911	10.12	11.12	10.07	10.27	10.03	10.93	11.32	11.12	red
A_51_P444379	NM_198294	48	14	FALSE	Tanc1	tetratricopeptide repeat, ankyrin repeat and coiled-coil containing 1 Gene [Source:MGI Symbol;Acc:MGI:1914110]	66860	ENSMUSG00000035168		GO:0005515	GO:0014069; GO:0005886; GO:0045211; GO:0045202; GO:0030054	12.9	0.9979	1.997	0.009728	0.102	12.4	13.4	12.48	12.48	12.24	13.34	13.43	13.43	red
A_52_P541270	NM_177687	518	61	FALSE	Crebl2	cAMP responsive element binding protein-like 2 Gene [Source:MGI Symbol;Acc:MGI:1889385]	232430	ENSMUSG00000032652	GO:0006355	GO:0046983; GO:0003700; GO:0043565	GO:0005634	6.998	0.9976	1.997	0.03182	0.1326	6.499	7.497	6.271	6.874	6.354	7.581	7.877	7.033	NA
A_52_P360453	AK084271	157	60	FALSE								7.273	0.9936	1.991	0.0004182	0.07724	6.776	7.77	6.867	6.773	6.688	7.882	7.726	7.7	red
A_51_P339943	NM_010917	198	66	FALSE	Nid1	predicted gene 2399 Gene [Source:MGI Symbol;Acc:MGI:3780567]	630776; 18073	ENSMUSG00000005397	GO:0008218; GO:0007160; GO:0018298; GO:0032836; GO:0010811; GO:0007155	GO:0005509; GO:0050840; GO:0005515	GO:0005604; GO:0016020; GO:0005576	10.96	0.9921	1.989	0.005172	0.09116	10.46	11.45	10.55	10.53	10.3	11.44	11.48	11.44	red
A_51_P180492	NM_016974	285	29	FALSE	Dbp	D site albumin promoter binding protein Gene [Source:MGI Symbol;Acc:MGI:94866]	13170	ENSMUSG00000059824	GO:0007623; GO:0006355; GO:0042127	GO:0003700; GO:0043565; GO:0046983	GO:0005634	10.56	0.9896	1.986	0.01241	0.1043	10.07	11.06	10.02	10.13	10.04	11.09	10.9	11.18	NA
A_51_P337771	NM_053142	152	63	FALSE	Pcdhb17	protocadherin beta 17 Gene [Source:MGI Symbol;Acc:MGI:2136754]	93888	ENSMUSG00000046387	GO:0007155; GO:0007156	GO:0005509; GO:0005515	GO:0016021; GO:0005886; GO:0016020	8.659	0.9886	1.984	0.006284	0.09447	8.165	9.154	8.162	8.537	7.796	9.015	9.525	8.921	red
A_51_P132978	NM_010497	412	75	FALSE	Idh1	isocitrate dehydrogenase 1 (NADP+), soluble Gene [Source:MGI Symbol;Acc:MGI:96413]	15926	ENSMUSG00000025950	GO:0006749; GO:0006102; GO:0006979; GO:0055114; GO:0006097; GO:0006099; GO:0006103	GO:0004450; GO:0016616; GO:0051287; GO:0016491; GO:0000287; GO:0030145	GO:0005739; GO:0005829; GO:0005737	8.813	0.9864	1.981	0.003516	0.08718	8.32	9.306	8.326	8.451	8.182	9.397	9.325	9.196	red
A_52_P488092	NM_001081006	52	34	FALSE	Etl4	enhancer trap locus 4 Gene [Source:MGI Symbol;Acc:MGI:95454]	208618	ENSMUSG00000036617	GO:0007275; GO:0048706	GO:0003674	GO:0005737	13.04	0.9853	1.98	0.009824	0.1021	12.55	13.53	12.46	12.83	12.36	13.61	13.64	13.36	red
A_51_P275233	AK147212	400	56	FALSE	Zbtb4	zinc finger and BTB domain containing 4 Gene [Source:MGI Symbol;Acc:MGI:1922830]	75580	ENSMUSG00000018750		GO:0003676; GO:0046872; GO:0005515; GO:0008270	GO:0005622	8.96	0.9844	1.979	0.01817	0.1126	8.468	9.453	8.361	8.869	8.174	9.564	9.608	9.186	NA
A_52_P279579	NM_175521	360	83	FALSE	6430598A04Rik	RIKEN cDNA 6430598A04 gene Gene [Source:MGI Symbol;Acc:MGI:2443880]	243300	ENSMUSG00000045348				10.96	0.9822	1.975	0.04281	0.1494	10.47	11.45	10.58	10.8	10.02	11.51	11.45	11.39	NA
A_51_P516724	NM_023485	25	61	FALSE	Sync	syncoilin Gene [Source:MGI Symbol;Acc:MGI:1916078]	68828	ENSMUSG00000001333	GO:0045103	GO:0005198; GO:0005515	GO:0005829; GO:0042383; GO:0005737; GO:0030018; GO:0045202; GO:0048471; GO:0005882	6.818	0.9787	1.971	0.0001233	0.07724	6.329	7.308	6.297	6.632	6.057	7.297	7.595	7.03	red
A_51_P391380	NM_172772	501	48	FALSE	Fam63b	family with sequence similarity 63, member B Gene [Source:MGI Symbol;Acc:MGI:2443086]	235461	ENSMUSG00000042444	GO:0015986	GO:0016820	GO:0033178	10.58	0.9789	1.971	0.0009534	0.07744	10.09	11.07	10.05	10.3	9.912	11.05	11.23	10.94	red
A_51_P206518	NM_019542	101	54	FALSE	Nagk	N-acetylglucosamine kinase Gene [Source:MGI Symbol;Acc:MGI:1860418]	56174	ENSMUSG00000034744	GO:0006044	GO:0016740; GO:0045127; GO:0005524; GO:0000166; GO:0016301; GO:0009384	GO:0005625	9.89	0.9787	1.971	0.004365	0.08911	9.401	10.38	9.498	9.654	9.05	10.51	10.73	9.904	red
A_51_P467682	NM_027115	236	31	FALSE	Mapk1ip1	mitogen-activated protein kinase 1 interacting protein 1 Gene [Source:MGI Symbol;Acc:MGI:1916796]	69546	ENSMUSG00000041775	GO:0007275; GO:0007126	GO:0042802	GO:0005856; GO:0005737; GO:0005819	10.38	0.9792	1.971	0.006911	0.09614	9.891	10.87	9.821	10.04	9.816	10.83	10.86	10.92	red
A_52_P68223	AK145080	165	66	FALSE	AL772288.1			ENSMUSG00000085037				7.543	0.9786	1.97	0.008322	0.09998	7.054	8.032	7.182	7.093	6.885	8.021	8.044	8.031	red
A_51_P174407	NM_153513	76	21	FALSE	BC028528	Uncharacterized protein C1orf54 homolog Precursor (Protein L259) [Source:UniProtKB/Swiss-Prot;Acc:Q8R2K8]	229600	ENSMUSG00000038543			GO:0005576	9.56	0.9776	1.969	0.005293	0.09185	9.071	10.05	8.958	9.365	8.891	10.07	10.33	9.753	red
A_51_P196605	NM_026880	500	75	FALSE								8.738	0.9749	1.966	0.002582	0.08447	8.251	9.226	8.303	8.423	8.027	9.255	9.493	8.93	red
A_52_P1020088	AK043714	454	51	FALSE								6.002	0.9746	1.965	0.009186	0.1011	5.515	6.489	5.638	5.51	5.397	6.462	6.657	6.349	red
A_52_P163541	NAP072161-1	185	82	FALSE								15.97	0.9726	1.962	0.004512	0.08911	15.49	16.46	15.44	15.75	15.27	16.38	16.63	16.37	red
A_51_P136792	NM_026192	52	84	FALSE	Calcoco1	calcium binding and coiled coil domain 1 Gene [Source:MGI Symbol;Acc:MGI:1914738]	67488	ENSMUSG00000023055	GO:0030518; GO:0006350; GO:0007165; GO:0045944; GO:0016055	GO:0005515; GO:0003713; GO:0003682	GO:0005737; GO:0000790; GO:0005634	6.279	0.9711	1.96	0.02041	0.1147	5.793	6.765	5.79	6.021	5.57	6.975	7.044	6.275	NA
A_51_P263246	NM_008748	63	18	FALSE	Dusp8	dual specificity phosphatase 8 Gene [Source:MGI Symbol;Acc:MGI:106626]	18218	ENSMUSG00000037887	GO:0006470; GO:0016311	GO:0017017; GO:0016791; GO:0004725; GO:0016787; GO:0008138		11.71	0.968	1.956	0.002718	0.0845	11.23	12.2	11.28	11.57	10.84	12.16	12.62	11.81	red
A_52_P15461	NM_008357	214	55	FALSE	Il15	interleukin 15 Gene [Source:MGI Symbol;Acc:MGI:103014]	16168	ENSMUSG00000031712	GO:0048662; GO:0050691; GO:0042102; GO:0045062; GO:0048535; GO:0001866; GO:0045580; GO:0006954; GO:0050778; GO:0007568	GO:0005125; GO:0005126; GO:0005515	GO:0005576; GO:0005615	6.263	0.968	1.956	0.01528	0.1081	5.779	6.747	5.658	5.772	5.905	6.721	6.886	6.633	NA
A_51_P339934	NM_010910	196	36	FALSE								8.7	0.9674	1.955	0.007757	0.0985	8.217	9.184	8.316	8.181	8.154	9.138	9.141	9.273	red
A_51_P389905	NM_013881	41	80	FALSE	Ulk2	Unc-51 like kinase 2 (C. elegans) Gene [Source:MGI Symbol;Acc:MGI:1352758]	29869	ENSMUSG00000004798	GO:0048675; GO:0048671; GO:0006468; GO:0007165; GO:0007409	GO:0005515; GO:0000166; GO:0004674; GO:0016740; GO:0005524; GO:0004672		8.219	0.9671	1.955	0.02693	0.125	7.735	8.702	7.776	7.908	7.521	8.774	9.139	8.194	NA
A_51_P439452	NM_133748	21	68	FALSE	Insig2	insulin induced gene 2 Gene [Source:MGI Symbol;Acc:MGI:1920249]	72999	ENSMUSG00000003721	GO:0060021; GO:0042474; GO:0010894; GO:0070542; GO:0060363; GO:0006641; GO:0006695; GO:0006991; GO:0032868; GO:0042472; GO:0045717; GO:0008202; GO:0006629	GO:0008134	GO:0005789; GO:0016020; GO:0005783; GO:0016021	10.29	0.9664	1.954	0.009179	0.1011	9.808	10.77	9.681	9.958	9.785	10.57	10.82	10.94	red
A_51_P464029	NM_021890	520	19	FALSE	Fads3; AC134437.1	fatty acid desaturase 3 Gene [Source:MGI Symbol;Acc:MGI:1928740]; Putative uncharacterized protein [Source:UniProtKB/TrEMBL;Acc:Q3TRN0]	60527	ENSMUSG00000024664; ENSMUSG00000079879	GO:0006633; GO:0022900; GO:0006810; GO:0006629; GO:0055114	GO:0020037; GO:0016717; GO:0016491; GO:0005506	GO:0016021; GO:0016020; GO:0005789; GO:0005783	12.42	0.9643	1.951	0.008855	0.1009	11.94	12.9	11.95	12.16	11.7	12.81	13.04	12.84	red
A_52_P544596	NM_133732	73	1	FALSE	4931406C07Rik	RIKEN cDNA 4931406C07 gene Gene [Source:MGI Symbol;Acc:MGI:1918234]	70984	ENSMUSG00000031938		GO:0008270; GO:0005515; GO:0046872; GO:0016788	GO:0005634	8.495	0.9642	1.951	0.1228	0.2451	8.013	8.977	8.275	8.11	7.653	8.739	8.844	9.347	NA
A_51_P238734	NM_178620	180	12	FALSE	Mfsd11	RIKEN cDNA 1110005A03 gene Gene [Source:MGI Symbol;Acc:MGI:1921569]	69900	ENSMUSG00000020818			GO:0016020; GO:0016021	11.37	0.9618	1.948	0.001191	0.07771	10.89	11.85	10.95	11.01	10.7	11.95	12	11.59	red
A_51_P369862	NM_178772	36	3	FALSE	Nceh1	arylacetamide deacetylase-like 1 Gene [Source:MGI Symbol;Acc:MGI:2443191]	320024	ENSMUSG00000027698	GO:0006470; GO:0016042; GO:0006805; GO:0008152	GO:0004091; GO:0017171; GO:0042301; GO:0016787	GO:0016020; GO:0005783; GO:0016021; GO:0005792	10.64	0.9608	1.946	0.0008257	0.07744	10.16	11.12	10.06	10.37	10.04	11.04	11.37	10.95	red
A_51_P388826	NM_026081	258	42	FALSE	Gprasp1	G protein-coupled receptor associated sorting protein 1 Gene [Source:MGI Symbol;Acc:MGI:1917418]	67298	ENSMUSG00000043384	GO:0006810	GO:0005488; GO:0005215	GO:0005737	12.77	0.9607	1.946	0.008072	0.09927	12.29	13.25	12.32	12.4	12.16	13.11	13.4	13.25	red
A_51_P293781	NM_016863	20	43	FALSE	Fkbp1b	FK506 binding protein 1b Gene [Source:MGI Symbol;Acc:MGI:1336205]	14226	ENSMUSG00000020635	GO:0014808; GO:0051775; GO:0019227; GO:0060314; GO:0006939; GO:0006457; GO:0030073; GO:0009749; GO:0032513; GO:0042098; GO:0002027	GO:0005102; GO:0016853; GO:0003755; GO:0005528; GO:0005515	GO:0033017; GO:0034704	10.63	0.9604	1.946	0.02184	0.1164	10.15	11.11	10.16	10.51	9.784	10.99	11.31	11.03	NA
A_51_P330298	NM_031999	100	25	FALSE	CT030166.1; Gpr137b	G protein-coupled receptor 137B Gene [Source:MGI Symbol;Acc:MGI:1891463]	100044979; 83924	ENSMUSG00000075118; ENSMUSG00000021306			GO:0016020; GO:0016021	9.905	0.9595	1.945	0.0003964	0.07724	9.426	10.39	9.433	9.583	9.262	10.42	10.5	10.23	red
A_52_P8444	NM_153177	108	81	FALSE	Eif2c4	eukaryotic translation initiation factor 2C, 4 Gene [Source:MGI Symbol;Acc:MGI:1924100]	76850	ENSMUSG00000042500	GO:0006402; GO:0035278; GO:0006417; GO:0031047	GO:0003723; GO:0003676; GO:0005515	GO:0005737; GO:0000932	6.205	0.96	1.945	0.02656	0.1243	5.725	6.685	5.638	5.951	5.587	6.872	6.917	6.268	NA
A_51_P454949	NM_010359	112	15	FALSE	Gstm3	glutathione S-transferase, mu 3 Gene [Source:MGI Symbol;Acc:MGI:106026]	14864	ENSMUSG00000004038	GO:0008152	GO:0004364; GO:0016740	GO:0005737	12.27	0.9587	1.944	0.005731	0.09307	11.79	12.75	11.91	11.99	11.46	12.82	12.86	12.56	red
A_52_P175242	AK141842	231	41	FALSE	Irs1	insulin receptor substrate 1 Gene [Source:MGI Symbol;Acc:MGI:99454]	16367	ENSMUSG00000055980	GO:0046627; GO:0014065; GO:0048009; GO:0043552; GO:0045725; GO:0030879; GO:0051291; GO:0010907; GO:0032000; GO:0046326; GO:0043491; GO:0043434; GO:0046628; GO:0002053; GO:0030335; GO:0007165	GO:0004872; GO:0042169; GO:0005080; GO:0005515; GO:0005069; GO:0005159; GO:0005010; GO:0043548; GO:0005158; GO:0004871	GO:0005792; GO:0005901; GO:0005886; GO:0005634; GO:0005899; GO:0005737; GO:0005829	10.27	0.9578	1.942	0.01146	0.1039	9.794	10.75	9.747	9.984	9.649	10.6	10.84	10.81	NA
A_51_P146103	NM_008390	353	20	FALSE	Irf1	interferon regulatory factor 1 Gene [Source:MGI Symbol;Acc:MGI:96590]	16362	ENSMUSG00000018899	GO:0045944; GO:0010468; GO:0043374; GO:0045084; GO:0006355	GO:0043565; GO:0003700	GO:0005634	13.51	0.9563	1.94	0.02373	0.1193	13.03	13.98	13.07	13.26	12.76	14	13.97	13.99	NA
A_52_P406181	NM_001081652	487	50	FALSE	Nacad	NAC alpha domain containing Gene [Source:MGI Symbol;Acc:MGI:3603030]	192950	ENSMUSG00000041073	GO:0015031		GO:0005737; GO:0005634	10.94	0.9532	1.936	0.0006056	0.07744	10.46	11.41	10.65	10.65	10.07	11.57	11.6	11.07	red
A_52_P679799	NM_009306	223	78	FALSE	Syt1	synaptotagmin I Gene [Source:MGI Symbol;Acc:MGI:99667]	20979	ENSMUSG00000035864	GO:0006810; GO:0007269; GO:0017158	GO:0005544; GO:0050750; GO:0042802; GO:0005509; GO:0005215; GO:0005516; GO:0048306; GO:0005543	GO:0042734; GO:0030141; GO:0043005; GO:0005737; GO:0030672; GO:0031410; GO:0045202; GO:0030054; GO:0005886; GO:0016021; GO:0042584; GO:0031045	8.135	0.9516	1.934	0.02136	0.116	7.659	8.611	7.897	7.806	7.275	8.585	8.799	8.448	NA
A_51_P511448	NM_172718	262	17	FALSE	Sgsm1	small G protein signaling modulator 1 Gene [Source:MGI Symbol;Acc:MGI:107320]	52850	ENSMUSG00000042216	GO:0032313	GO:0005097	GO:0005622; GO:0005794	10.94	0.9493	1.931	0.00136	0.07771	10.47	11.42	10.58	10.61	10.23	11.57	11.49	11.2	red
A_51_P304437	NM_173019	90	64	FALSE	Pfkfb4	6-phosphofructo-2-kinase/fructose-2,6-biphosphatase 4 Gene [Source:MGI Symbol;Acc:MGI:2687284]	270198	ENSMUSG00000025648	GO:0006003; GO:0008152; GO:0006000	GO:0016787; GO:0003873; GO:0005524; GO:0016740; GO:0000166; GO:0004331; GO:0042802; GO:0016301; GO:0003824		8.82	0.9491	1.931	0.04595	0.1534	8.345	9.294	8.465	8.474	8.096	9.251	9.169	9.463	NA
A_51_P428086	NM_009260	126	40	FALSE	Spnb2	spectrin beta 2 Gene [Source:MGI Symbol;Acc:MGI:98388]	20742	ENSMUSG00000020315	GO:0007182; GO:0007184	GO:0003779; GO:0005515; GO:0005200	GO:0005886; GO:0032437; GO:0005634; GO:0030863; GO:0008091	10.66	0.9484	1.93	0.01451	0.1072	10.19	11.14	10.31	10.48	9.769	11.42	11.2	10.78	NA
A_51_P514085	NM_013606	52	42	FALSE	Mx2	myxovirus (influenza virus) resistance 2 Gene [Source:MGI Symbol;Acc:MGI:97244]	17858	ENSMUSG00000023341	GO:0009615; GO:0045087	GO:0000166; GO:0005525; GO:0003924; GO:0005515	GO:0005737; GO:0005829	7.524	0.9478	1.929	0.03057	0.1312	7.051	7.998	7.094	7.076	6.982	7.733	8.056	8.206	NA
A_52_P409601	NM_170701	23	48	FALSE	Cd40	CD40 antigen Gene [Source:MGI Symbol;Acc:MGI:88336]	21939	ENSMUSG00000017652	GO:0030890; GO:0042113; GO:0006954; GO:0002768; GO:0051023; GO:0048304; GO:0050776; GO:0032735; GO:0043123	GO:0019899; GO:0004872	GO:0009897; GO:0016021; GO:0005576; GO:0005886; GO:0043231	9.923	0.9472	1.928	0.002165	0.08207	9.449	10.4	9.552	9.717	9.079	10.5	10.74	9.948	red
A_51_P167292	NM_009892	197	43	FALSE	Chi3l3	chitinase 3-like 3 Gene [Source:MGI Symbol;Acc:MGI:1330860]	12655	ENSMUSG00000040809	GO:0005975; GO:0006032; GO:0006954	GO:0043169; GO:0005529; GO:0008061; GO:0004563; GO:0003824; GO:0004553; GO:0004568	GO:0005576; GO:0016023	12.83	0.9475	1.928	0.003801	0.08731	12.35	13.3	12.33	12.67	12.06	13.22	13.56	13.12	red
A_51_P202950	AK010701	283	79	FALSE								12.43	0.9465	1.927	0.01629	0.1095	11.96	12.9	11.94	12.13	11.8	12.88	12.86	12.96	NA
A_52_P586443	NM_181585	213	60	FALSE	Pik3r3	phosphatidylinositol 3 kinase, regulatory subunit, polypeptide 3 (p55) Gene [Source:MGI Symbol;Acc:MGI:109277]	18710	ENSMUSG00000028698	GO:0008286	GO:0016301; GO:0035014; GO:0046935; GO:0005515	GO:0005942	8.17	0.9448	1.925	0.08666	0.2026	7.697	8.642	8.036	7.789	7.266	8.67	8.45	8.806	NA
A_52_P35217	NM_007570	67	50	FALSE	Btg2	B-cell translocation gene 2, anti-proliferative Gene [Source:MGI Symbol;Acc:MGI:108384]	12227	ENSMUSG00000020423	GO:0006479; GO:0043066; GO:0030182; GO:0014070; GO:0009612; GO:0006974; GO:0009952; GO:0043434; GO:0051602; GO:0010243; GO:0045768	GO:0005515		7.177	0.9389	1.917	0.0005057	0.07744	6.707	7.646	6.965	6.795	6.362	7.892	7.705	7.342	red
A_51_P202954	NM_207677	145	71	FALSE	Dedd2	death effector domain-containing DNA binding protein 2 Gene [Source:MGI Symbol;Acc:MGI:1914629]	67379	ENSMUSG00000054499	GO:0030262; GO:0045449; GO:0042981; GO:0008625	GO:0005515; GO:0003677	GO:0005634; GO:0005730	11.39	0.9392	1.917	0.01505	0.1078	10.92	11.86	11	11.09	10.68	11.91	11.84	11.84	NA
A_51_P393469	XM_001002633	54	38	FALSE	Wdr81	WD repeat domain 81 Gene [Source:MGI Symbol;Acc:MGI:2681828]	192652	ENSMUSG00000045374	GO:0005975	GO:0042578		10.83	0.9383	1.916	0.003238	0.08718	10.36	11.3	10.48	10.49	10.1	11.5	11.33	11.06	red
A_51_P139745	NM_153151	36	33	FALSE								7.53	0.9382	1.916	0.004546	0.08911	7.061	7.999	7.247	6.997	6.939	8.216	7.813	7.968	red
A_52_P495869	NM_010658	257	44	FALSE	Mafb	v-maf musculoaponeurotic fibrosarcoma oncogene family, protein B (avian) Gene [Source:MGI Symbol;Acc:MGI:104555]	16658	ENSMUSG00000074622	GO:0007379; GO:0045647; GO:0021571; GO:0035284; GO:0021572; GO:0045944; GO:0007585; GO:0042472; GO:0006355; GO:0045449	GO:0008134; GO:0003700; GO:0043565; GO:0003677	GO:0005737; GO:0005634; GO:0005667	7.845	0.938	1.916	0.0793	0.1934	7.376	8.314	7.508	7.341	7.279	7.944	8.31	8.687	NA
A_52_P553069	AK052877	339	59	FALSE								7.823	0.937	1.915	0.05062	0.1595	7.354	8.291	7.271	7.537	7.255	8.473	8.644	7.757	NA
A_51_P327577	AK018881	124	24	FALSE	AL663041.3; AL807768.1			ENSMUSG00000086684; ENSMUSG00000081489				7.487	0.9375	1.915	0.06681	0.1799	7.018	7.955	7.129	7.258	6.667	7.825	7.927	8.115	NA
A_51_P502838	AK039198	308	52	FALSE	Ube2h	ubiquitin-conjugating enzyme E2H Gene [Source:MGI Symbol;Acc:MGI:104632]	100047093; 100039133; 22214	ENSMUSG00000039159	GO:0016567; GO:0051246; GO:0019941; GO:0043687	GO:0004842; GO:0005524; GO:0016874; GO:0000166; GO:0019787		10.92	0.9366	1.914	0.02076	0.1151	10.45	11.38	10.47	10.57	10.3	11.6	11.24	11.31	NA
A_51_P125935	NM_018804	35	36	FALSE	Syt11	synaptotagmin XI Gene [Source:MGI Symbol;Acc:MGI:1859547]	100045981; 229521	ENSMUSG00000068923	GO:0006810	GO:0005544; GO:0005515; GO:0005215; GO:0005509	GO:0005887; GO:0016020; GO:0008021; GO:0030054; GO:0030672; GO:0031410; GO:0045202	10.62	0.9356	1.913	0.011	0.1037	10.15	11.09	10.19	10.49	9.771	11.23	11.23	10.8	NA
A_51_P405423	NM_001085440	58	8	FALSE								12.23	0.9351	1.912	0.006763	0.09566	11.76	12.7	11.73	12.03	11.53	12.74	12.81	12.54	red
A_51_P268234	NM_029646	250	15	FALSE	Il34	interleukin 34 Gene [Source:MGI Symbol;Acc:MGI:1923777]	76527	ENSMUSG00000031750	GO:0001934; GO:0008284	GO:0005157; GO:0005125; GO:0008083	GO:0005576; GO:0005615	7.16	0.9346	1.911	3.23e-05	0.07724	6.693	7.628	6.867	6.679	6.533	7.809	7.603	7.471	red
A_52_P97699	BC058677	272	75	FALSE								10.32	0.9346	1.911	0.00357	0.08718	9.854	10.79	9.83	10.08	9.658	10.78	10.9	10.68	red
A_52_P615375	NM_178218	237	73	FALSE	Hist3h2a	histone cluster 3, H2a Gene [Source:MGI Symbol;Acc:MGI:2448458]	319162	ENSMUSG00000078851	GO:0006334	GO:0003677	GO:0005694; GO:0000786; GO:0005634	10.89	0.9344	1.911	0.02746	0.126	10.42	11.36	10.45	10.49	10.33	11.5	11.62	10.95	NA
A_51_P286737	NM_011333	30	30	FALSE	Ccl2	chemokine (C-C motif) ligand 2 Gene [Source:MGI Symbol;Acc:MGI:98259]	20296	ENSMUSG00000035385	GO:0060137; GO:0006955; GO:0009408; GO:0031100; GO:0042493; GO:0048010; GO:0051384; GO:0045471; GO:0009617; GO:0050806; GO:0006874; GO:0014823; GO:0032496; GO:0046677; GO:0007179; GO:0032570; GO:0009612; GO:0002548; GO:0010332; GO:0048246; GO:0001938; GO:0033552; GO:0001666; GO:0006916; GO:0048247; GO:0070098; GO:0043200; GO:0030593; GO:0006954	GO:0008201; GO:0031727; GO:0001664; GO:0008009; GO:0005515	GO:0005576; GO:0005737; GO:0005615; GO:0043025	11.1	0.9334	1.91	0.03411	0.1363	10.63	11.57	11.01	10.69	10.21	11.78	11.43	11.49	NA
A_52_P133965	NM_001038695	15	31	FALSE	Kdm3a	lysine (K)-specific demethylase 3A Gene [Source:MGI Symbol;Acc:MGI:98847]	104263	ENSMUSG00000053470	GO:0045941; GO:0007283; GO:0046293; GO:0033169; GO:0030521; GO:0030154; GO:0055114; GO:0016568; GO:0009755; GO:0007242	GO:0046872; GO:0005506; GO:0016491; GO:0016702; GO:0050681; GO:0008270	GO:0005737; GO:0005634	8.575	0.9333	1.91	0.1006	0.2196	8.108	9.041	8.201	8.345	7.778	9.169	8.706	9.249	NA
A_51_P519108	NM_172859	322	81	FALSE	6330439K17Rik	RIKEN cDNA 6330439K17 gene Gene [Source:MGI Symbol;Acc:MGI:2139080]	241688	ENSMUSG00000037259	GO:0006350	GO:0008270; GO:0003677; GO:0003899	GO:0005622	9.164	0.9327	1.909	0.02282	0.1179	8.698	9.631	8.595	8.938	8.56	9.495	9.64	9.756	NA
A_51_P474334	NM_019540	23	71	FALSE	AC129773.1	pore forming protein-like (Pfpl), mRNA [Source:RefSeq DNA;Acc:NM_019540]		ENSMUSG00000040065				7.973	0.9315	1.907	0.008116	0.09932	7.507	8.439	7.568	7.687	7.268	8.452	8.501	8.363	red
A_52_P454815	BC066859	74	67	FALSE	Fgf11	fibroblast growth factor 11 Gene [Source:MGI Symbol;Acc:MGI:109167]	14166	ENSMUSG00000042826		GO:0008083	GO:0005634	7.657	0.9306	1.906	0.0009801	0.07744	7.192	8.123	7.26	7.476	6.84	8.154	8.464	7.749	red
A_51_P442206	AK029888	62	82	FALSE	Ankrd42	ankyrin repeat domain 42 Gene [Source:MGI Symbol;Acc:MGI:1921095]	73845	ENSMUSG00000041343				6.714	0.9306	1.906	0.01346	0.1057	6.249	7.18	6.22	6.359	6.168	7.313	7.334	6.892	NA
A_52_P256146	XR_003244	304	73	FALSE	A630007B06Rik	RIKEN cDNA A630007B06 gene Gene [Source:MGI Symbol;Acc:MGI:2445022]	213993	ENSMUSG00000035173				11.83	0.9299	1.905	0.002395	0.0836	11.36	12.29	11.22	11.52	11.35	12.19	12.36	12.33	red
A_52_P39418	NM_028181	107	71	FALSE	Ccpg1	cell cycle progression 1 Gene [Source:MGI Symbol;Acc:MGI:1196419]	72278	ENSMUSG00000034563	GO:0007049		GO:0016020; GO:0016021	9.266	0.9283	1.903	0.006644	0.09566	8.802	9.73	8.896	9.043	8.467	9.799	9.854	9.538	red
A_52_P178470	NM_145602	246	70	FALSE	Ndrg4	N-myc downstream regulated gene 4 Gene [Source:MGI Symbol;Acc:MGI:2384590]		ENSMUSG00000036564	GO:0007275			7.47	0.9272	1.902	0.0217	0.1164	7.007	7.934	7.141	7.174	6.705	7.992	7.909	7.901	NA
A_51_P129502	NM_011990	49	44	FALSE	Slc7a11	solute carrier family 7 (cationic amino acid transporter, y+ system), member 11 Gene [Source:MGI Symbol;Acc:MGI:1347355]	26570	ENSMUSG00000027737	GO:0006865; GO:0055085; GO:0006810; GO:0009636	GO:0015171	GO:0016020; GO:0016021	7.049	0.9267	1.901	0.02284	0.1179	6.586	7.512	6.689	6.391	6.677	7.648	7.546	7.342	NA
A_51_P439584	NM_145530	195	46	FALSE	Rhov	ras homolog gene family, member V Gene [Source:MGI Symbol;Acc:MGI:2444227]	228543	ENSMUSG00000034226	GO:0007264; GO:0007165; GO:0006886; GO:0006913; GO:0015031	GO:0000287; GO:0005515; GO:0005525; GO:0000166; GO:0003924	GO:0010008; GO:0005622; GO:0005886; GO:0005768	7.677	0.924	1.897	0.0001013	0.07724	7.215	8.139	7.266	7.218	7.16	8.182	8.132	8.102	red
A_51_P213205	NM_133778	57	84	FALSE	Fam131a	family with sequence similarity 131, member A Gene [Source:MGI Symbol;Acc:MGI:1925658]	78408	ENSMUSG00000050821			GO:0005576	10.79	0.923	1.896	0.01488	0.1078	10.33	11.25	10.28	10.53	10.17	11.19	11.26	11.29	NA
A_51_P228846	NM_015797	149	51	FALSE	Fbxo6	F-box protein 6 Gene [Source:MGI Symbol;Acc:MGI:1354743]	50762	ENSMUSG00000055401	GO:0030163; GO:0006986; GO:0031146; GO:0030433; GO:0006974; GO:0006281; GO:0006516; GO:0019941	GO:0005515; GO:0004842; GO:0030246; GO:0001948	GO:0005737; GO:0019005	11.88	0.9223	1.895	0.006916	0.09614	11.42	12.34	11.54	11.55	11.18	12.39	12.39	12.26	red
A_52_P432949	XM_972868	363	9	FALSE	Erbb3	v-erb-b2 erythroblastic leukemia viral oncogene homolog 3 (avian) Gene [Source:MGI Symbol;Acc:MGI:95411]	13867	ENSMUSG00000018166	GO:0051048; GO:0060056; GO:0014037; GO:0018108; GO:0007162; GO:0032869; GO:0007169; GO:0007519; GO:0007409; GO:0042476; GO:0009968; GO:0042493; GO:0009611; GO:0043586; GO:0046326; GO:0007623; GO:0042127; GO:0007507; GO:0021545; GO:0043524; GO:0006468	GO:0005515; GO:0016740; GO:0005524; GO:0030296; GO:0004714; GO:0004716; GO:0000166; GO:0046982; GO:0004872; GO:0004672; GO:0004674; GO:0004713	GO:0045211; GO:0005615; GO:0016324; GO:0005634; GO:0016323; GO:0016021; GO:0016328; GO:0016020	10.43	0.9207	1.893	0.01855	0.1132	9.972	10.89	9.987	10.06	9.865	10.7	10.96	11.02	NA
A_52_P432124	NM_010356	494	19	FALSE	Gsta3	glutathione S-transferase, alpha 3 Gene [Source:MGI Symbol;Acc:MGI:95856]	14859	ENSMUSG00000025934	GO:0008152; GO:0001657	GO:0016740; GO:0004364	GO:0005737	8.413	0.9198	1.892	0.001482	0.07771	7.953	8.872	8.078	8.011	7.769	8.943	8.92	8.755	red
A_52_P557911	NM_145464	438	48	FALSE	Sox21	SRY-box containing gene 21 Gene [Source:MGI Symbol;Acc:MGI:2654070]	223227	ENSMUSG00000061517	GO:0006355	GO:0003700; GO:0003677	GO:0005634	13.04	0.9194	1.891	0.001829	0.08049	12.58	13.5	12.75	12.95	12.03	13.59	13.89	13.01	red
A_51_P326609	NM_133852	271	76	FALSE	Golga2	golgi autoantigen, golgin subfamily a, 2 Gene [Source:MGI Symbol;Acc:MGI:2139395]	99412	ENSMUSG00000002546			GO:0032580; GO:0016020; GO:0005794; GO:0005801	13.67	0.9178	1.889	0.02115	0.1159	13.21	14.13	13.29	13.32	13.03	14.15	14.04	14.2	NA
A_51_P323531	XM_133423	394	82	FALSE	Fam71e1	family with sequence similarity 71, member E1 Gene [Source:MGI Symbol;Acc:MGI:1922788]	75538	ENSMUSG00000051113				8.721	0.9165	1.888	0.03569	0.1389	8.263	9.179	8.37	8.436	7.982	9.022	9.279	9.237	NA
A_51_P447287	NM_153573	454	12	FALSE	Fkbp14	FK506 binding protein 14 Gene [Source:MGI Symbol;Acc:MGI:2387639]	231997	ENSMUSG00000038074	GO:0006457	GO:0005509; GO:0016853; GO:0003755	GO:0005788; GO:0005783	8.279	0.9172	1.888	0.05887	0.1701	7.82	8.737	7.965	7.837	7.657	8.485	8.742	8.984	NA
A_51_P393748	NM_172689	18	52	FALSE	Ddx58	DEAD (Asp-Glu-Ala-Asp) box polypeptide 58 Gene [Source:MGI Symbol;Acc:MGI:2442858]	230073	ENSMUSG00000040296	GO:0032728; GO:0032727; GO:0002230; GO:0045087; GO:0009615	GO:0005515; GO:0016787; GO:0008026; GO:0004386; GO:0005524; GO:0003676; GO:0046872; GO:0000166; GO:0008270; GO:0003723; GO:0017111; GO:0003677	GO:0005737	6.351	0.9164	1.887	0.003212	0.08694	5.892	6.809	5.991	6.185	5.501	6.89	7.021	6.516	red
A_51_P238165	X68951	130	66	FALSE	Sstr2	somatostatin receptor 2 Gene [Source:MGI Symbol;Acc:MGI:98328]	20606	ENSMUSG00000047904	GO:0007218; GO:0007193; GO:0007165; GO:0006937; GO:0030432; GO:0007186	GO:0004994; GO:0005515; GO:0004930; GO:0030165; GO:0004872	GO:0005624; GO:0005886; GO:0016021	11.18	0.9162	1.887	0.009553	0.1014	10.72	11.64	10.81	11.01	10.35	11.69	12.1	11.13	red
A_52_P477431	NM_010813	34	31	FALSE	Mnt	max binding protein Gene [Source:MGI Symbol;Acc:MGI:109150]	17428	ENSMUSG00000000282	GO:0006355; GO:0051726; GO:0007569; GO:0042981; GO:0045449	GO:0005515; GO:0003700; GO:0030528	GO:0005634	12.86	0.9151	1.886	0.003362	0.08718	12.41	13.32	12.49	12.67	12.06	13.4	13.49	13.07	red
A_51_P304757	NM_020590	100	53	FALSE	Gabarapl1	gamma-aminobutyric acid (GABA) A receptor-associated protein-like 1 Gene [Source:MGI Symbol;Acc:MGI:1914980]	57436	ENSMUSG00000030161	GO:0000045		GO:0005874; GO:0016020; GO:0005783; GO:0005737; GO:0005794	10.49	0.9154	1.886	0.01078	0.1032	10.03	10.95	10.1	10.47	9.526	10.94	11.28	10.63	NA
A_51_P363187	NM_008176	284	12	FALSE	Cxcl1	chemokine (C-X-C motif) ligand 1 Gene [Source:MGI Symbol;Acc:MGI:108068]	14825	ENSMUSG00000029380	GO:0006954; GO:0030593; GO:0006955	GO:0008009; GO:0008083	GO:0005615; GO:0005576	9.175	0.9142	1.884	0.008943	0.1009	8.718	9.632	8.838	8.788	8.529	9.637	9.872	9.388	red
A_51_P165342	NM_007585	131	14	FALSE	Anxa2	annexin A2 Gene [Source:MGI Symbol;Acc:MGI:88246]	100048867; 12306	ENSMUSG00000032231	GO:0007589; GO:0001525; GO:0042730; GO:0030199	GO:0008092; GO:0005544; GO:0005509; GO:0004859; GO:0005546; GO:0017137	GO:0048471; GO:0043234; GO:0005604; GO:0042383; GO:0005737; GO:0005769; GO:0042470; GO:0005576	11.63	0.9113	1.881	0.02342	0.1186	11.17	12.08	11.28	11.35	10.88	12.13	12.05	12.07	NA
A_51_P431087	NM_009242	12	19	FALSE	Sparc	secreted acidic cysteine rich glycoprotein Gene [Source:MGI Symbol;Acc:MGI:98373]	100046740; 20692	ENSMUSG00000018593	GO:0042127; GO:0007165	GO:0050840; GO:0005507; GO:0005509	GO:0005604; GO:0005576	11.13	0.9104	1.88	0.01542	0.1081	10.67	11.58	10.65	10.67	10.69	11.51	11.42	11.82	NA
A_51_P358225	NM_019760	21	28	FALSE	Serinc1	serine incorporator 1 Gene [Source:MGI Symbol;Acc:MGI:1926228]	56442	ENSMUSG00000019877	GO:0008654; GO:0006658; GO:0051347; GO:0006665; GO:0015825; GO:0006629	GO:0005515; GO:0015194	GO:0005886; GO:0005789; GO:0005783; GO:0016021; GO:0016020	14.67	0.9096	1.879	0.001572	0.07777	14.22	15.12	14.1	14.44	14.11	15	15.29	15.08	red
A_52_P569067	NM_023556	397	34	FALSE	Mvk	mevalonate kinase Gene [Source:MGI Symbol;Acc:MGI:107624]	637711; 17855	ENSMUSG00000041939	GO:0008299; GO:0008152; GO:0016310; GO:0006695	GO:0004496; GO:0005524; GO:0016740; GO:0000166; GO:0016301	GO:0005737; GO:0005777	9.496	0.91	1.879	0.002963	0.08488	9.041	9.951	9.145	9.165	8.812	10.15	10.05	9.651	red
A_51_P129199	BC024074	51	18	FALSE	Parp10	poly (ADP-ribose) polymerase family, member 10 Gene [Source:MGI Symbol;Acc:MGI:3712326]	671535	ENSMUSG00000063268		GO:0003950		11.72	0.9099	1.879	0.007971	0.0989	11.26	12.17	11.45	11.59	10.75	12.26	12.44	11.82	red
A_51_P147034	NM_027407	247	57	FALSE	Ica1l	islet cell autoantigen 1-like Gene [Source:MGI Symbol;Acc:MGI:1917625]	70375	ENSMUSG00000026018				14.36	0.9062	1.874	0.009191	0.1011	13.9	14.81	13.95	14.11	13.65	14.74	14.96	14.73	red
A_51_P148290	NM_172875	144	56	FALSE	Adc	arginine decarboxylase Gene [Source:MGI Symbol;Acc:MGI:2442093]	242669	ENSMUSG00000028789	GO:0006596; GO:0006591	GO:0003824; GO:0005515; GO:0042978	GO:0005739	9.288	0.9065	1.874	0.01124	0.1037	8.835	9.741	9.047	9.016	8.442	9.942	9.76	9.522	NA
A_51_P139069	NM_172372	250	1	FALSE	Wdr45	WD repeat domain 45 Gene [Source:MGI Symbol;Acc:MGI:1859606]	54636	ENSMUSG00000039382				9.217	0.9062	1.874	0.01315	0.1055	8.763	9.67	8.699	8.985	8.606	9.509	9.778	9.722	NA
A_51_P180974	NM_028444	60	70	FALSE	Prkcdbp	protein kinase C, delta binding protein Gene [Source:MGI Symbol;Acc:MGI:1923422]	109042	ENSMUSG00000037060		GO:0005080		7.397	0.9045	1.872	0.005821	0.09326	6.945	7.849	6.948	7.11	6.776	7.944	8.059	7.544	red
A_51_P501538	NM_009624	68	56	FALSE	Adcy9	adenylate cyclase 9 Gene [Source:MGI Symbol;Acc:MGI:108450]	11515	ENSMUSG00000005580	GO:0006171; GO:0007190; GO:0007242; GO:0009190; GO:0045449	GO:0004016; GO:0000166; GO:0005524; GO:0000287; GO:0016849; GO:0003700	GO:0005886; GO:0016021	10.19	0.9048	1.872	0.01542	0.1081	9.735	10.64	9.701	9.972	9.533	10.67	10.66	10.59	NA
A_51_P139748	NM_009338	16	9	FALSE	Acat3; Acat2	acetyl-Coenzyme A acetyltransferase 3 Gene [Source:MGI Symbol;Acc:MGI:109182]; acetyl-Coenzyme A acetyltransferase 2 Gene [Source:MGI Symbol;Acc:MGI:87871]	224530; 110460	ENSMUSG00000062480; ENSMUSG00000023832	GO:0008152	GO:0016747; GO:0016740; GO:0003824; GO:0008415; GO:0003985	GO:0005739; GO:0005737	7.307	0.9042	1.872	0.03208	0.1329	6.854	7.759	6.973	6.843	6.748	7.851	7.473	7.951	NA
A_51_P225186	NM_018782	97	63	FALSE	Calcrl	calcitonin receptor-like Gene [Source:MGI Symbol;Acc:MGI:1926944]	54598	ENSMUSG00000059588	GO:0006937; GO:0048661; GO:0007507; GO:0050728; GO:0007189; GO:0007186; GO:0007166	GO:0004948; GO:0001635; GO:0004930; GO:0004888	GO:0016021; GO:0005886; GO:0016020	8.259	0.9025	1.869	0.002404	0.0836	7.807	8.71	7.802	7.92	7.7	8.784	8.748	8.597	red
A_51_P416295	NM_019440	475	68	FALSE	Irgm2	immunity-related GTPase family M member 2 Gene [Source:MGI Symbol;Acc:MGI:1926262]	54396	ENSMUSG00000069874				8.593	0.902	1.869	0.004754	0.08929	8.142	9.044	8.079	8.476	7.872	8.857	9.429	8.847	red
A_51_P116309	NM_173001	138	51	FALSE	Kdm3a	lysine (K)-specific demethylase 3A Gene [Source:MGI Symbol;Acc:MGI:98847]	104263	ENSMUSG00000053470	GO:0045941; GO:0007283; GO:0046293; GO:0033169; GO:0030521; GO:0030154; GO:0055114; GO:0016568; GO:0009755; GO:0007242	GO:0046872; GO:0005506; GO:0016491; GO:0016702; GO:0050681; GO:0008270	GO:0005737; GO:0005634	11.62	0.902	1.869	0.06745	0.1804	11.17	12.07	11.22	11.46	10.81	12.26	11.89	12.06	NA
A_52_P268781	AK039072	165	70	FALSE	Raver2	ribonucleoprotein, PTB-binding 2 Gene [Source:MGI Symbol;Acc:MGI:2443623]		ENSMUSG00000035275				5.57	0.9006	1.867	0.03397	0.1362	5.12	6.02	4.852	5.167	5.34	5.72	6.378	5.963	NA
A_52_P282500	NM_001039472	112	2	FALSE	Kif21b	kinesin family member 21B Gene [Source:MGI Symbol;Acc:MGI:109234]	16565	ENSMUSG00000041642	GO:0007018	GO:0000166; GO:0005524; GO:0003777	GO:0005737; GO:0005874	9.447	0.898	1.864	0.02868	0.1278	8.998	9.896	9.209	8.846	8.937	10.02	10.05	9.623	NA
A_51_P396325	NM_013681	241	30	FALSE								11.05	0.8959	1.861	0.001039	0.07744	10.6	11.5	10.48	11.02	10.3	11.42	11.92	11.15	red
A_51_P294778	NM_172738	132	81	FALSE	5730403M16Rik	RIKEN cDNA 5730403M16 gene Gene [Source:MGI Symbol;Acc:MGI:1917764]	232853	ENSMUSG00000062116	GO:0006350; GO:0006355	GO:0008270; GO:0003676; GO:0046872; GO:0003677	GO:0005634; GO:0005622	10.62	0.8959	1.861	0.01487	0.1078	10.18	11.07	10.05	10.39	10.09	11.15	11.12	10.95	NA
A_52_P630877	NM_009469	413	72	FALSE	Ulk1	Unc-51 like kinase 1 (C. elegans) Gene [Source:MGI Symbol;Acc:MGI:1270126]	22241	ENSMUSG00000029512	GO:0006468; GO:0007165; GO:0007409; GO:0007265; GO:0031175; GO:0031623; GO:0021933; GO:0048671; GO:0046777; GO:0051386; GO:0008104; GO:0010506; GO:0021707; GO:0048675	GO:0004672; GO:0005524; GO:0004674; GO:0005515; GO:0000166; GO:0032403	GO:0005624; GO:0030659; GO:0043025; GO:0043005; GO:0005829; GO:0005737; GO:0005776; GO:0070969	12.26	0.8958	1.861	0.02409	0.1197	11.81	12.7	11.83	11.94	11.65	12.64	12.64	12.82	NA
A_52_P30632	NM_027040	365	67	FALSE	1700007K13Rik	RIKEN cDNA 1700007K13 gene Gene [Source:MGI Symbol;Acc:MGI:1916577]	69327	ENSMUSG00000026831				6.98	0.8934	1.858	0.00694	0.09615	6.533	7.427	6.322	6.74	6.537	7.362	7.585	7.333	red
A_52_P772671	A_52_P772671	270	74	FALSE								8.473	0.894	1.858	0.009773	0.1021	8.026	8.92	8.202	8.062	7.814	9.054	8.827	8.879	red
A_52_P52803	NM_010479	97	79	FALSE	Hspa1b; Hspa1a	heat shock protein 1A Gene [Source:MGI Symbol;Acc:MGI:96244]	15511; 193740	ENSMUSG00000067284; ENSMUSG00000067283	GO:0009408; GO:0000723; GO:0006281; GO:0043154; GO:0006916; GO:0008285; GO:0006402; GO:0030308; GO:0006986	GO:0000166; GO:0005515; GO:0005524	GO:0005739; GO:0005622; GO:0005737; GO:0044444; GO:0048471; GO:0005634; GO:0016607	7.371	0.894	1.858	0.02195	0.1164	6.924	7.818	7.056	7.032	6.684	7.932	8.168	7.354	NA
A_52_P123944	AK035985	48	9	FALSE	Mospd2	motile sperm domain containing 2 Gene [Source:MGI Symbol;Acc:MGI:1924013]	76763	ENSMUSG00000061778		GO:0005198	GO:0005886; GO:0005783; GO:0016021	8.301	0.894	1.858	0.02607	0.1233	7.854	8.748	8.069	7.951	7.541	8.768	8.752	8.723	NA
A_51_P520139	XM_620762	154	53	FALSE	AC158997.2			ENSMUSG00000086158				8.274	0.8925	1.856	0.00457	0.08911	7.828	8.72	7.819	7.987	7.677	8.83	8.846	8.486	red
A_51_P288193	NM_007569	95	85	FALSE	AL669848.1; Btg1	B-cell translocation gene 1, anti-proliferative Gene [Source:MGI Symbol;Acc:MGI:88215]	12226	ENSMUSG00000082838; ENSMUSG00000036478	GO:0008285; GO:0006979; GO:0043434; GO:0006479; GO:0007283; GO:0045603; GO:0043085; GO:0042981; GO:0045766; GO:0045663	GO:0019899	GO:0005634; GO:0005737	12.99	0.8918	1.856	0.04039	0.1458	12.54	13.43	12.64	12.63	12.36	13.18	13.59	13.53	NA
A_51_P148744	NM_207277	112	20	FALSE	A930005I04Rik	RIKEN cDNA A930005I04 gene Gene [Source:MGI Symbol;Acc:MGI:2684990]	403174	ENSMUSG00000051246				6.515	0.8898	1.853	0.001047	0.07744	6.07	6.96	5.96	6.225	6.025	6.907	7.087	6.885	red
A_51_P278103	NM_024239	530	26	FALSE	Stambp	STAM binding protein Gene [Source:MGI Symbol;Acc:MGI:1917777]	70527	ENSMUSG00000006906	GO:0007165; GO:0006916	GO:0005515		10.24	0.89	1.853	0.01424	0.1072	9.796	10.69	9.733	9.973	9.683	10.56	10.71	10.78	NA
A_51_P290576	NM_152804	117	1	FALSE	Plk2	polo-like kinase 2 (Drosophila) Gene [Source:MGI Symbol;Acc:MGI:1099790]	20620	ENSMUSG00000021701	GO:0006468; GO:0000278; GO:0043123	GO:0042801; GO:0005524; GO:0004674; GO:0000166; GO:0004871; GO:0005515; GO:0004672		9.147	0.8897	1.853	0.0219	0.1164	8.702	9.592	8.734	8.91	8.463	9.366	9.868	9.543	NA
A_52_P36261	TC1645771	231	35	FALSE								7.186	0.8887	1.852	0.004259	0.08911	6.741	7.63	6.708	6.844	6.672	7.71	7.696	7.483	red
A_51_P517430	NM_007639	59	30	FALSE	Cd1d1	CD1d1 antigen Gene [Source:MGI Symbol;Acc:MGI:107674]	12479	ENSMUSG00000028076	GO:0019882; GO:0045086; GO:0045404; GO:0051135; GO:0001916; GO:0045059; GO:0051138; GO:0045087; GO:0045078; GO:0048007; GO:0050776; GO:0002504	GO:0005515; GO:0030883	GO:0005886; GO:0009897; GO:0010008; GO:0016021; GO:0005770; GO:0005769; GO:0005765; GO:0042612; GO:0005764; GO:0042613	9.265	0.889	1.852	0.03817	0.1429	8.821	9.71	8.899	9.042	8.522	9.593	9.768	9.768	NA
A_52_P257026	AF039839	80	33	FALSE								7.14	0.8884	1.851	0.01489	0.1078	6.696	7.584	6.528	6.868	6.692	7.599	7.56	7.593	NA
A_51_P176341	NM_028769	132	63	FALSE	Syvn1	synovial apoptosis inhibitor 1, synoviolin Gene [Source:MGI Symbol;Acc:MGI:1921376]	74126	ENSMUSG00000024807	GO:0019941; GO:0007275; GO:0001701; GO:0006916	GO:0005515; GO:0008270; GO:0046872; GO:0016874	GO:0005789; GO:0005783; GO:0016020; GO:0016021	14.62	0.8884	1.851	0.02139	0.116	14.17	15.06	14.33	14.32	13.87	15.09	15.08	15.03	NA
A_52_P231714	NM_013497	278	55	FALSE	Creb3	cAMP responsive element binding protein 3 Gene [Source:MGI Symbol;Acc:MGI:99946]	12913	ENSMUSG00000028466	GO:0006355; GO:0006935; GO:0045449	GO:0003700; GO:0043565; GO:0046983; GO:0003677	GO:0005634; GO:0016020; GO:0016021; GO:0005783; GO:0005789	12.32	0.8868	1.849	0.006322	0.09447	11.88	12.77	11.92	12	11.72	12.66	12.95	12.69	red
A_51_P481238	NM_027293	45	30	FALSE	Dopey2	dopey family member 2 Gene [Source:MGI Symbol;Acc:MGI:1917278]	70028	ENSMUSG00000022946	GO:0015031			10.23	0.887	1.849	0.01434	0.1072	9.785	10.67	9.876	10.06	9.425	10.69	10.81	10.52	NA
A_52_P158095	NAP107172-1	382	44	FALSE								13.83	0.8859	1.848	0.004052	0.08867	13.38	14.27	13.43	13.69	13.04	14.25	14.53	14.04	red
A_52_P100293	AK078907	138	56	FALSE								11.18	0.8849	1.847	0.01333	0.1056	10.74	11.62	10.82	10.99	10.4	11.71	11.7	11.46	NA
A_51_P114910	NM_007793	429	28	FALSE	Cstb	cystatin B Gene [Source:MGI Symbol;Acc:MGI:109514]	13014	ENSMUSG00000005054	GO:0008344; GO:0042981; GO:0010466	GO:0005515; GO:0002020; GO:0004869	GO:0005737; GO:0005622; GO:0005730; GO:0005634	13.3	0.8856	1.847	0.02692	0.125	12.86	13.75	12.77	13.01	12.81	13.84	14	13.4	NA
A_52_P62037	NM_007585	35	52	FALSE	Anxa2	annexin A2 Gene [Source:MGI Symbol;Acc:MGI:88246]	100048867; 12306	ENSMUSG00000032231	GO:0007589; GO:0001525; GO:0042730; GO:0030199	GO:0008092; GO:0005544; GO:0005509; GO:0004859; GO:0005546; GO:0017137	GO:0048471; GO:0043234; GO:0005604; GO:0042383; GO:0005737; GO:0005769; GO:0042470; GO:0005576	12.7	0.884	1.846	0.001057	0.07744	12.26	13.14	12.33	12.42	12.04	13.19	13.26	12.97	red
A_51_P331870	NM_028862	159	74	FALSE	Rnf145	ring finger protein 145 Gene [Source:MGI Symbol;Acc:MGI:1921565]	74315	ENSMUSG00000019189		GO:0005515; GO:0046872; GO:0008270	GO:0016021; GO:0016020	13.32	0.8844	1.846	0.003887	0.08819	12.88	13.77	12.94	13.13	12.58	13.72	14.1	13.49	red
A_52_P366980	NM_028841	283	76	FALSE	Tspan17	tetraspanin 17 Gene [Source:MGI Symbol;Acc:MGI:1921507]	74257	ENSMUSG00000025875			GO:0016021; GO:0016020	15.69	0.8846	1.846	0.006686	0.09566	15.25	16.14	15.26	15.52	14.98	16.1	16.31	16	red
A_51_P514712	NM_001039530	365	34	FALSE	Parp14	poly (ADP-ribose) polymerase family, member 14 Gene [Source:MGI Symbol;Acc:MGI:1919489]	547253	ENSMUSG00000034422	GO:0045449	GO:0003676; GO:0016757; GO:0005515; GO:0003950	GO:0005634; GO:0005737	6.57	0.8847	1.846	0.01256	0.1048	6.128	7.012	6.274	6.142	5.967	7.018	6.974	7.046	NA
A_51_P242043	NM_053272	263	59	FALSE	Dhcr24	24-dehydrocholesterol reductase Gene [Source:MGI Symbol;Acc:MGI:1922004]	74754	ENSMUSG00000034926	GO:0042987; GO:0043588; GO:0008285; GO:0006916; GO:0008104; GO:0006979; GO:0009888; GO:0043154; GO:0007265; GO:0006695; GO:0031639; GO:0016044; GO:0055114; GO:0030539	GO:0019899; GO:0050660; GO:0016491; GO:0042605; GO:0003824	GO:0005634; GO:0000139; GO:0005783; GO:0016020; GO:0005789; GO:0005794; GO:0016021	11.45	0.8847	1.846	0.128	0.2512	11.01	11.89	10.97	11.21	10.86	12.39	12.21	11.08	NA
A_51_P295389	BC047275	201	56	FALSE	mmu-mir-671; Chpf2	mmu-mir-671 [Source:miRBase;Acc:MI0004133]; chondroitin polymerizing factor 2 Gene [Source:MGI Symbol;Acc:MGI:1917522]	100910	ENSMUSG00000076387; ENSMUSG00000038181		GO:0016758	GO:0032580	12.46	0.884	1.845	0.0003428	0.07724	12.02	12.91	12.18	12.07	11.81	13.04	12.95	12.73	red
A_51_P134801	NM_001025572	8	8	FALSE	Ankrd12	ankyrin repeat domain 12 Gene [Source:MGI Symbol;Acc:MGI:1914357]	106585; 100043992; 100043990	ENSMUSG00000034647				11.16	0.8833	1.845	0.02987	0.1299	10.72	11.6	10.64	11.11	10.4	11.75	11.7	11.35	NA
A_52_P748533	BX529199	258	35	FALSE								8.805	0.8822	1.843	0.000677	0.07744	8.364	9.246	8.339	8.671	8.082	9.214	9.596	8.928	red
A_51_P293339	NM_009427	290	79	FALSE	Tob1	transducer of ErbB-2.1 Gene [Source:MGI Symbol;Acc:MGI:1349721]	22057	ENSMUSG00000037573	GO:0007184; GO:0030514; GO:0045668	GO:0046332; GO:0003714	GO:0005737	9.454	0.8823	1.843	0.01436	0.1072	9.013	9.895	9.04	9.24	8.758	9.963	9.92	9.802	NA
A_52_P563475	NM_026160	317	78	FALSE	Map1lc3b; AC154528.1	microtubule-associated protein 1 light chain 3 beta Gene [Source:MGI Symbol;Acc:MGI:1914693]	67443	ENSMUSG00000031812; ENSMUSG00000062081	GO:0019941; GO:0006914		GO:0012505; GO:0005874; GO:0016020; GO:0000421; GO:0005737; GO:0031410	14.19	0.8824	1.843	0.02039	0.1147	13.75	14.64	13.59	13.98	13.69	14.72	14.78	14.41	NA
A_52_P368167	NM_028372	57	11	FALSE	Mblac2	metallo-beta-lactamase domain containing 2 Gene [Source:MGI Symbol;Acc:MGI:1920102]	72852	ENSMUSG00000051098		GO:0008270; GO:0046872; GO:0016787		10	0.8814	1.842	0.00582	0.09326	9.564	10.45	9.568	9.812	9.311	10.58	10.64	10.11	red
A_51_P510713	NM_020583	168	39	FALSE	Isg20	interferon-stimulated protein Gene [Source:MGI Symbol;Acc:MGI:1928895]	57444	ENSMUSG00000039236	GO:0000738; GO:0006401; GO:0009615	GO:0000175; GO:0046872; GO:0003723; GO:0008859; GO:0030145; GO:0008310; GO:0016787; GO:0004527; GO:0003676	GO:0005634; GO:0016605; GO:0005622	8.29	0.8815	1.842	0.02196	0.1164	7.849	8.73	8.054	8	7.493	8.755	8.803	8.633	NA
A_51_P175581	NM_183028	371	59	FALSE	Pcmtd1	protein-L-isoaspartate (D-aspartate) O-methyltransferase domain containing 1 Gene [Source:MGI Symbol;Acc:MGI:2441773]	319263	ENSMUSG00000051285	GO:0006464	GO:0004719	GO:0005737	11.27	0.8807	1.841	0.0002468	0.07724	10.83	11.71	10.95	10.94	10.61	11.85	11.8	11.49	red
A_52_P84096	NM_001081274	2	74	FALSE	Pgd	phosphogluconate dehydrogenase Gene [Source:MGI Symbol;Acc:MGI:97553]	110208	ENSMUSG00000028961	GO:0009051; GO:0019322; GO:0055114; GO:0006098; GO:0008152	GO:0004616; GO:0016491; GO:0005515; GO:0050661; GO:0003824; GO:0005488	GO:0005737	13.55	0.8801	1.841	0.001814	0.08033	13.11	13.99	13.27	13.19	12.86	14.15	14.14	13.67	red
A_51_P127035	NM_026486	44	55	FALSE								7.775	0.8807	1.841	0.01494	0.1078	7.334	8.215	7.253	7.524	7.226	8.246	8.187	8.212	NA
A_52_P63553	X62600	162	65	FALSE								13.98	0.8807	1.841	0.01891	0.1133	13.53	14.42	13.73	13.59	13.28	14.37	14.63	14.25	NA
A_51_P147064	AK005450	447	73	FALSE	1600014C23Rik	RIKEN cDNA 1600014C23 gene Gene [Source:MGI Symbol;Acc:MGI:1919490]	72240	ENSMUSG00000035411				6.732	0.8804	1.841	0.04875	0.157	6.292	7.172	6.298	6.566	6.012	7.225	7.076	7.216	NA
A_51_P506128	NM_175247	97	39	FALSE	Zfp28	zinc finger protein 28 Gene [Source:MGI Symbol;Acc:MGI:99175]	22690	ENSMUSG00000062861	GO:0006355; GO:0045449	GO:0046872; GO:0003677; GO:0008270; GO:0003676; GO:0030528	GO:0005622; GO:0005634	8.644	0.8797	1.84	0.02325	0.1184	8.204	9.084	8.23	8.475	7.908	9.329	9.104	8.818	NA
A_51_P503162	NM_011803	24	59	FALSE	Klf6	Kruppel-like factor 6 Gene [Source:MGI Symbol;Acc:MGI:1346318]	23849	ENSMUSG00000000078	GO:0019221; GO:0042060; GO:0045944	GO:0003690; GO:0003700; GO:0003676; GO:0008270	GO:0005634; GO:0005737; GO:0005622	10.81	0.8799	1.84	0.03659	0.1403	10.37	11.25	10.15	10.93	10.02	11.38	11.68	10.69	NA
A_51_P346862	NM_018854	40	53	FALSE	Ift20	intraflagellar transport 20 homolog (Chlamydomonas) Gene [Source:MGI Symbol;Acc:MGI:1915585]	55978	ENSMUSG00000001105	GO:0030030	GO:0005515	GO:0005814; GO:0005932; GO:0005737; GO:0005794; GO:0005929; GO:0005856	12.66	0.8783	1.838	0.008951	0.1009	12.23	13.1	12.05	12.43	12.2	13.07	13.32	12.93	red
A_51_P118237	NM_011361	54	76	FALSE	Sgk1	serum/glucocorticoid regulated kinase 1 Gene [Source:MGI Symbol;Acc:MGI:1340062]	20393	ENSMUSG00000019970	GO:0006468; GO:0006974; GO:0006915; GO:0007154	GO:0004674; GO:0005524; GO:0016740; GO:0000166; GO:0005515; GO:0004672; GO:0035091	GO:0005737; GO:0005634; GO:0005783	12.35	0.8779	1.838	0.02932	0.1289	11.91	12.79	11.79	12.1	11.84	12.63	12.73	13	NA
A_52_P417694	NM_027078	44	78	FALSE	Ikbip	IKBKB interacting protein Gene [Source:MGI Symbol;Acc:MGI:1914704]	67454	ENSMUSG00000019975	GO:0010165; GO:0006917	GO:0005515	GO:0016020; GO:0016021; GO:0005783; GO:0005789	9.547	0.8773	1.837	0.0001741	0.07724	9.109	9.986	9.031	9.226	9.069	9.887	10.12	9.95	red
A_51_P346715	NM_023665	408	79	FALSE	D4Wsu53e	UPF0471 protein C1orf63 homolog [Source:UniProtKB/Swiss-Prot;Acc:Q3UC65]	27981	ENSMUSG00000037266				14.04	0.8772	1.837	0.02794	0.1269	13.6	14.47	13.4	13.8	13.59	14.47	14.39	14.56	NA
A_52_P407697	AK084136	292	58	FALSE	D230002A01Rik	RIKEN cDNA D230002A01 gene Gene [Source:MGI Symbol;Acc:MGI:2441953]		ENSMUSG00000046413				9.386	0.8759	1.835	0.007843	0.09861	8.948	9.824	8.888	9.286	8.67	9.683	10.09	9.702	red
A_51_P240693	NM_027410	490	80	FALSE								11.64	0.8757	1.835	0.02485	0.1209	11.2	12.08	11.31	11.36	10.95	12.07	12.07	12.1	NA
A_52_P566605	NM_010476	126	32	FALSE	Hsd17b7	hydroxysteroid (17-beta) dehydrogenase 7 Gene [Source:MGI Symbol;Acc:MGI:1330808]	15490	ENSMUSG00000026675	GO:0006695; GO:0006694; GO:0055114; GO:0008152	GO:0004303; GO:0000253; GO:0005488; GO:0016491; GO:0003824	GO:0016021; GO:0005886; GO:0005783	9.953	0.8747	1.834	0.00698	0.09619	9.515	10.39	9.545	9.686	9.315	10.56	10.54	10.07	red
A_51_P189777	NM_009834	292	22	FALSE	Ccrn4l	CCR4 carbon catabolite repression 4-like (S. cerevisiae) Gene [Source:MGI Symbol;Acc:MGI:109382]	100047134; 12457	ENSMUSG00000023087	GO:0048511			14.07	0.8746	1.834	0.02725	0.1254	13.64	14.51	13.52	13.92	13.48	14.68	14.6	14.26	NA
A_51_P445683	NM_133732	328	64	FALSE	4931406C07Rik	RIKEN cDNA 4931406C07 gene Gene [Source:MGI Symbol;Acc:MGI:1918234]	70984	ENSMUSG00000031938		GO:0008270; GO:0005515; GO:0046872; GO:0016788	GO:0005634	10.45	0.8734	1.832	0.06131	0.173	10.02	10.89	10.24	9.991	9.817	10.81	10.72	11.14	NA
A_51_P197213	NM_025802	14	55	FALSE	Pnpla2	patatin-like phospholipase domain containing 2 Gene [Source:MGI Symbol;Acc:MGI:1914103]	66853	ENSMUSG00000025509	GO:0016042; GO:0010898; GO:0008152; GO:0010891; GO:0006629	GO:0004806; GO:0016787	GO:0005886; GO:0005811; GO:0016021; GO:0005829	13.03	0.8705	1.828	0.004881	0.08949	12.59	13.46	12.59	12.79	12.4	13.46	13.55	13.38	red
A_52_P562467	NM_023485	356	10	FALSE	Sync	syncoilin Gene [Source:MGI Symbol;Acc:MGI:1916078]	68828	ENSMUSG00000001333	GO:0045103	GO:0005198; GO:0005515	GO:0005829; GO:0042383; GO:0005737; GO:0030018; GO:0045202; GO:0048471; GO:0005882	8.127	0.8704	1.828	0.02889	0.1281	7.691	8.562	7.576	8.017	7.481	8.723	8.855	8.107	NA
A_51_P157976	NM_029956	133	16	FALSE	Mmab	methylmalonic aciduria (cobalamin deficiency) type B homolog (human) Gene [Source:MGI Symbol;Acc:MGI:1924947]	77697	ENSMUSG00000029575	GO:0009236	GO:0005524; GO:0008817; GO:0000166; GO:0016740	GO:0005739	9.892	0.8697	1.827	0.001476	0.07771	9.457	10.33	9.576	9.464	9.332	10.44	10.28	10.26	red
A_52_P593723	NM_011030	71	3	FALSE	P4ha1	procollagen-proline, 2-oxoglutarate 4-dioxygenase (proline 4-hydroxylase), alpha 1 polypeptide Gene [Source:MGI Symbol;Acc:MGI:97463]	18451	ENSMUSG00000019916	GO:0030199; GO:0055114; GO:0018401	GO:0005506; GO:0016705; GO:0004656; GO:0016702; GO:0005488; GO:0031418; GO:0046872; GO:0016491	GO:0005783; GO:0005788	10.68	0.8697	1.827	0.05204	0.1611	10.25	11.12	10.33	10.54	9.863	11.25	11.03	11.06	NA
A_52_P624302	NM_009308	68	76	FALSE	Syt4	synaptotagmin IV Gene [Source:MGI Symbol;Acc:MGI:101759]	20983	ENSMUSG00000024261	GO:0006810; GO:0017158; GO:0007269; GO:0048489	GO:0005509; GO:0005215; GO:0005515	GO:0031410; GO:0045202; GO:0030672; GO:0016021; GO:0043005; GO:0016020; GO:0048471; GO:0030054	10.13	0.8675	1.825	0.08368	0.1989	9.698	10.57	9.603	9.859	9.632	10.76	10.97	9.964	NA
A_51_P128929	NM_020559	122	43	FALSE								13.44	0.8672	1.824	0.0003657	0.07724	13.01	13.87	13.16	13.1	12.76	14.01	13.95	13.66	red
A_51_P242634	AF345951	30	61	FALSE								11.75	0.867	1.824	0.0009691	0.07744	11.32	12.18	11.23	11.59	11.13	12.13	12.47	11.95	red
A_52_P138967	NM_175130	98	29	FALSE	Trpm4	transient receptor potential cation channel, subfamily M, member 4 Gene [Source:MGI Symbol;Acc:MGI:1915917]	68667	ENSMUSG00000038260	GO:0006816; GO:0006811; GO:0055085; GO:0006955	GO:0005509; GO:0005524; GO:0005516; GO:0000166; GO:0005216; GO:0005262	GO:0005886; GO:0016021; GO:0016020	7.947	0.867	1.824	0.004688	0.08911	7.514	8.381	7.676	7.739	7.127	8.544	8.502	8.096	red
A_52_P663446	NM_011990	373	16	FALSE	Slc7a11	solute carrier family 7 (cationic amino acid transporter, y+ system), member 11 Gene [Source:MGI Symbol;Acc:MGI:1347355]	26570	ENSMUSG00000027737	GO:0006865; GO:0055085; GO:0006810; GO:0009636	GO:0015171	GO:0016020; GO:0016021	7.873	0.8668	1.824	0.0106	0.1029	7.439	8.306	7.714	7.44	7.163	8.441	8.475	8.002	NA
A_51_P483280	NM_011170	83	12	FALSE	Prnp	prion protein Gene [Source:MGI Symbol;Acc:MGI:97769]	19122	ENSMUSG00000079037	GO:0046686; GO:0046688; GO:0006878; GO:0006979; GO:0006139; GO:0006916; GO:0051260	GO:0042802; GO:0005507; GO:0008017	GO:0045121; GO:0005794; GO:0005737; GO:0005783; GO:0005886; GO:0016020	12.37	0.8666	1.823	0.01421	0.1072	11.93	12.8	12.07	12.2	11.53	12.83	12.96	12.6	NA
A_51_P201105	NM_026164	296	59	FALSE	Pnpla8	patatin-like phospholipase domain containing 8 Gene [Source:MGI Symbol;Acc:MGI:1914702]	67452	ENSMUSG00000036257	GO:0006631; GO:0006629; GO:0008152; GO:0016042	GO:0047499; GO:0005488; GO:0005179; GO:0004622; GO:0016787	GO:0005622; GO:0005624; GO:0005576; GO:0016021; GO:0005783; GO:0000139; GO:0005778; GO:0016020; GO:0005794; GO:0005737; GO:0005789; GO:0048471	12.3	0.8659	1.822	0.003454	0.08718	11.87	12.73	11.79	11.9	11.92	12.61	12.71	12.89	red
A_51_P482508	AK033099	235	78	FALSE								6.032	0.8645	1.821	0.002703	0.0845	5.6	6.464	5.598	5.731	5.47	6.439	6.532	6.421	red
A_52_P663413	NM_011031	32	74	FALSE	P4ha2	procollagen-proline, 2-oxoglutarate 4-dioxygenase (proline 4-hydroxylase), alpha II polypeptide Gene [Source:MGI Symbol;Acc:MGI:894286]	18452	ENSMUSG00000018906	GO:0055114; GO:0018401	GO:0005515; GO:0004656; GO:0016702; GO:0031418; GO:0046872; GO:0005506; GO:0016705; GO:0016491	GO:0005783; GO:0005788	14.8	0.8631	1.819	0.04865	0.1569	14.37	15.23	14.3	14.62	14.19	15.09	15.18	15.43	NA
A_51_P482600	AK006780	4	45	FALSE	RP24-76E2.1	Putative uncharacterized protein [Source:UniProtKB/TrEMBL;Acc:Q9D9L3]		ENSMUSG00000048603				8.315	0.8635	1.819	0.06013	0.1716	7.884	8.747	7.921	7.934	7.795	8.511	8.632	9.098	NA
A_51_P435922	NM_029338	262	20	FALSE	Rsph9	radial spoke head 9 homolog (Chlamydomonas) Gene [Source:MGI Symbol;Acc:MGI:1922814]	75564	ENSMUSG00000023966	GO:0003341; GO:0035083		GO:0031514; GO:0005737; GO:0005856; GO:0035085	10.18	0.8627	1.818	0.008876	0.1009	9.747	10.61	9.826	9.884	9.532	10.68	10.61	10.54	red
A_51_P135066	NM_027992	93	83	FALSE	Tmem106b	transmembrane protein 106B Gene [Source:MGI Symbol;Acc:MGI:1919150]	71900	ENSMUSG00000029571			GO:0016020; GO:0016021	10.38	0.8622	1.818	0.01762	0.1118	9.945	10.81	9.962	10.03	9.84	10.61	10.93	10.88	NA
A_51_P316816	NM_023738	501	67	FALSE	Uba7	cadherin-like 29 Gene [Source:MGI Symbol;Acc:MGI:2443519]	74153	ENSMUSG00000032596	GO:0019941; GO:0006464; GO:0008152; GO:0032020	GO:0019782; GO:0005524; GO:0005488; GO:0008641; GO:0003824		8.019	0.8624	1.818	0.02183	0.1164	7.588	8.45	7.662	7.99	7.112	8.51	8.636	8.206	NA
A_51_P370510	NM_145450	285	67	FALSE	BC022687	Uncharacterized protein C14orf79 homolog [Source:UniProtKB/Swiss-Prot;Acc:Q8BHN9]	217887	ENSMUSG00000037594				9.893	0.8615	1.817	0.0003898	0.07724	9.462	10.32	9.501	9.62	9.265	10.35	10.52	10.1	red
A_51_P499122	BE368005	329	35	FALSE								14.65	0.8618	1.817	0.09023	0.207	14.22	15.08	13.83	14.51	14.32	15.25	15.09	14.91	NA
A_52_P31543	NM_007570	441	26	FALSE	Btg2	B-cell translocation gene 2, anti-proliferative Gene [Source:MGI Symbol;Acc:MGI:108384]	12227	ENSMUSG00000020423	GO:0006479; GO:0043066; GO:0030182; GO:0014070; GO:0009612; GO:0006974; GO:0009952; GO:0043434; GO:0051602; GO:0010243; GO:0045768	GO:0005515		7.998	0.8601	1.815	0.001632	0.07804	7.568	8.428	7.589	7.751	7.363	8.379	8.646	8.258	red
A_51_P479311	NM_010358	436	8	FALSE	Gstm1	glutathione S-transferase, mu 1 Gene [Source:MGI Symbol;Acc:MGI:95860]	14862	ENSMUSG00000058135	GO:0008152	GO:0004364; GO:0016740	GO:0005737	13.07	0.8603	1.815	0.01235	0.1042	12.64	13.5	12.71	12.91	12.32	13.51	13.64	13.36	NA
A_51_P446131	NM_016867	23	68	FALSE	Gipc2	GIPC PDZ domain containing family, member 2 Gene [Source:MGI Symbol;Acc:MGI:1889209]		ENSMUSG00000039131				9.605	0.8595	1.814	0.001458	0.07771	9.176	10.04	9.023	9.328	9.176	9.947	10.14	10.01	red
A_51_P230722	NM_001025572	215	28	FALSE	Ankrd12	ankyrin repeat domain 12 Gene [Source:MGI Symbol;Acc:MGI:1914357]	106585; 100043992; 100043990	ENSMUSG00000034647				10.57	0.8593	1.814	0.01184	0.104	10.14	11	10.14	10.28	9.996	10.94	11.02	11.04	NA
A_51_P224771	NM_172608	12	65	FALSE	Tmem184b	transmembrane protein 184b Gene [Source:MGI Symbol;Acc:MGI:2445179]	223693	ENSMUSG00000009035			GO:0016021; GO:0016020	11.5	0.8587	1.813	0.002085	0.08207	11.07	11.93	11.13	11.2	10.89	11.92	12.05	11.82	red
A_52_P420045	NM_013490	312	13	FALSE	Chka	choline kinase alpha Gene [Source:MGI Symbol;Acc:MGI:107760]	12660	ENSMUSG00000024843	GO:0006656; GO:0008654; GO:0006646; GO:0019695	GO:0004103; GO:0042803; GO:0004104; GO:0004305; GO:0005524; GO:0033265; GO:0000166; GO:0008144; GO:0016740	GO:0005737	8.655	0.8578	1.812	0.002224	0.08207	8.226	9.084	8.272	8.436	7.971	9.207	9.276	8.769	red
A_51_P451346	NM_011803	61	24	FALSE	Klf6	Kruppel-like factor 6 Gene [Source:MGI Symbol;Acc:MGI:1346318]	23849	ENSMUSG00000000078	GO:0019221; GO:0042060; GO:0045944	GO:0003690; GO:0003700; GO:0003676; GO:0008270	GO:0005634; GO:0005737; GO:0005622	11.74	0.8557	1.81	0.02014	0.1144	11.31	12.17	11.34	11.55	11.05	12.06	12.3	12.15	NA
A_52_P47660	NM_011856	81	79	FALSE	Odz2	odd Oz/ten-m homolog 2 (Drosophila) Gene [Source:MGI Symbol;Acc:MGI:1345184]	23964	ENSMUSG00000049336	GO:0007165	GO:0005509	GO:0016021; GO:0016020	7.213	0.8556	1.81	0.02315	0.1184	6.785	7.64	6.78	6.989	6.585	7.815	7.924	7.182	NA
A_52_P635182	NM_009101	358	65	FALSE	Rras	Harvey rat sarcoma oncogene, subgroup R Gene [Source:MGI Symbol;Acc:MGI:98179]	20130	ENSMUSG00000038387	GO:0007165; GO:0030336; GO:0007264; GO:0006886; GO:0006913; GO:0015031	GO:0019003; GO:0000166; GO:0005525; GO:0003924; GO:0005515	GO:0005829; GO:0005886; GO:0005622	12.14	0.8538	1.807	0.002671	0.0845	11.71	12.57	11.86	11.95	11.33	12.79	12.74	12.17	red
A_51_P440210	NM_011160	370	56	FALSE	Prkg1	protein kinase, cGMP-dependent, type I Gene [Source:MGI Symbol;Acc:MGI:108174]	19091	ENSMUSG00000052920	GO:0001764; GO:0006468; GO:0030900; GO:0016358; GO:0007165	GO:0016740; GO:0000166; GO:0004692; GO:0004674; GO:0005524; GO:0004672; GO:0030553; GO:0005515	GO:0005794	7.811	0.8532	1.807	0.005936	0.09331	7.385	8.238	7.667	7.421	7.065	8.424	8.245	8.045	red
A_51_P453111	NM_010422	264	68	FALSE	Hexb	hexosaminidase B Gene [Source:MGI Symbol;Acc:MGI:96074]	15212	ENSMUSG00000021665	GO:0006689; GO:0007626; GO:0019915; GO:0008654; GO:0019953; GO:0050885; GO:0008152; GO:0048477; GO:0005975; GO:0006687; GO:0006874; GO:0007040; GO:0007341; GO:0001501; GO:0007605; GO:0009313; GO:0031323; GO:0006044; GO:0042552; GO:0030203; GO:0044267; GO:0008049	GO:0042803; GO:0016231; GO:0046982; GO:0004553; GO:0005529; GO:0043169	GO:0005625; GO:0005764; GO:0016020; GO:0001669	13.33	0.8531	1.806	0.001694	0.07903	12.91	13.76	12.9	12.99	12.83	13.69	13.86	13.73	red
A_51_P280890	NM_011079	288	6	FALSE	Phkg1	phosphorylase kinase gamma 1 Gene [Source:MGI Symbol;Acc:MGI:97579]	18682	ENSMUSG00000025537	GO:0005975; GO:0006468; GO:0005978	GO:0005516; GO:0016740; GO:0004689; GO:0019899; GO:0000166; GO:0004674; GO:0005524; GO:0004672	GO:0005625; GO:0005964	6.342	0.8527	1.806	0.01501	0.1078	5.915	6.768	5.772	6.192	5.783	6.645	6.852	6.807	NA
A_52_P490032	NM_027491	415	72	FALSE	Rragd	Ras-related GTP binding D Gene [Source:MGI Symbol;Acc:MGI:1098604]	52187	ENSMUSG00000028278		GO:0005525; GO:0005515; GO:0046982	GO:0005737; GO:0005634	9.732	0.853	1.806	0.0187	0.1132	9.305	10.16	9.436	9.62	8.86	10.24	10.3	9.938	NA
A_52_P564625	AK135056	267	25	FALSE								8.248	0.8526	1.806	0.1072	0.227	7.822	8.674	7.794	8.11	7.561	8.739	8.396	8.889	NA
A_51_P300806	NM_021297	18	63	FALSE								7.891	0.852	1.805	0.001392	0.07771	7.465	8.317	7.378	7.592	7.424	8.255	8.381	8.314	red
A_51_P144801	AK008813	493	58	FALSE	AL591496.1	RIKEN cDNA 2210403K04 gene (2210403K04Rik), non-coding RNA [Source:RefSeq DNA;Acc:NR_030711]		ENSMUSG00000085148				7.868	0.8519	1.805	0.02393	0.1196	7.442	8.294	7.548	7.552	7.227	8.318	8.223	8.341	NA
A_51_P421958	NM_144792	10	8	FALSE	Sgms1	sphingomyelin synthase 1 Gene [Source:MGI Symbol;Acc:MGI:2444110]	208449	ENSMUSG00000040451	GO:0006629; GO:0006665; GO:0006954; GO:0043066; GO:0006686; GO:0016049	GO:0016740; GO:0016301; GO:0033188; GO:0005515; GO:0047493; GO:0003824; GO:0043565	GO:0005886; GO:0005783; GO:0005794; GO:0000138; GO:0005634; GO:0016021; GO:0030173; GO:0000139; GO:0016020	10.39	0.851	1.804	0.0002866	0.07724	9.962	10.81	9.944	10.15	9.796	10.82	11	10.62	red
A_52_P629748	AK144387	383	78	FALSE	4732444A12Rik	RIKEN cDNA 4732444A12 gene Gene [Source:MGI Symbol;Acc:MGI:3698431]		ENSMUSG00000053613				7.669	0.8509	1.804	0.001977	0.08125	7.244	8.094	7.182	7.46	7.088	8.066	8.354	7.864	red
A_51_P317181	NM_053146	195	54	FALSE	Pcdhb21	protocadherin beta 21 Gene [Source:MGI Symbol;Acc:MGI:2136759]	93892	ENSMUSG00000044022	GO:0007155; GO:0007156	GO:0005515; GO:0005509	GO:0005886; GO:0016021; GO:0016020	7.981	0.8501	1.803	0.0463	0.1542	7.556	8.406	7.345	7.848	7.476	8.51	8.722	7.986	NA
A_51_P332652	NM_172574	52	74	FALSE	Pqlc3	PQ loop repeat containing Gene [Source:MGI Symbol;Acc:MGI:2444067]	217430	ENSMUSG00000045679			GO:0016021; GO:0016020	8.298	0.8485	1.801	0.005939	0.09331	7.874	8.722	7.862	8.04	7.719	8.75	8.977	8.439	red
A_52_P246082	NM_021461	149	38	FALSE	Mknk1	MAP kinase-interacting serine/threonine kinase 1 Gene [Source:MGI Symbol;Acc:MGI:894316]	17346	ENSMUSG00000028708	GO:0006468; GO:0007243; GO:0006950; GO:0006417	GO:0005515; GO:0005524; GO:0016301; GO:0004674; GO:0000166; GO:0004672; GO:0016740		11.08	0.8488	1.801	0.02105	0.1158	10.65	11.5	10.63	10.79	10.53	11.48	11.43	11.6	NA
A_51_P176352	NM_013864	304	15	FALSE	Ndrg2	N-myc downstream regulated gene 2 Gene [Source:MGI Symbol;Acc:MGI:1352498]	29811	ENSMUSG00000004558	GO:0007275; GO:0007399; GO:0030154; GO:0007165		GO:0005737; GO:0005813; GO:0005634; GO:0005794	9.89	0.8478	1.8	0.01609	0.1093	9.466	10.31	9.422	9.651	9.326	10.27	10.31	10.36	NA
A_52_P184383	NM_007508	377	61	FALSE	Atp6v1a	ATPase, H+ transporting, lysosomal V1 subunit A Gene [Source:MGI Symbol;Acc:MGI:1201780]	11964	ENSMUSG00000052459	GO:0015986; GO:0015992; GO:0006811; GO:0046034	GO:0016820; GO:0005524; GO:0046961; GO:0000166; GO:0016787; GO:0046933; GO:0017111	GO:0005886; GO:0033180; GO:0005739; GO:0005829; GO:0033178; GO:0016469	10.82	0.8468	1.799	0.1113	0.2317	10.39	11.24	10.39	10.44	10.34	11.68	11.45	10.59	NA
A_52_P463977	NM_197986	301	28	FALSE	Tmem140	transmembrane protein 140 Gene [Source:MGI Symbol;Acc:MGI:1915737]	68487	ENSMUSG00000057137			GO:0016021; GO:0016020	5.938	0.8468	1.798	0.03104	0.1317	5.514	6.361	5.445	5.569	5.528	6.125	6.278	6.68	NA
A_52_P328249	AK083076	319	79	FALSE								8.425	0.8463	1.798	0.1553	0.2814	8.002	8.848	7.741	8.537	7.727	9.308	8.819	8.416	NA
A_52_P584188	NM_008043	377	69	FALSE								7.123	0.8454	1.797	0.00809	0.09927	6.701	7.546	6.671	6.892	6.539	7.421	7.682	7.536	red
A_52_P398730	NM_178894	251	13	FALSE	C87414; AA792892; AC124589.2; AC125382.2	C87414 protein [Source:UniProtKB/TrEMBL;Acc:Q7TPV5]; expressed sequence C87414 (C87414), transcript variant 2, mRNA [Source:RefSeq DNA;Acc:NM_001164285]; expressed sequence AA792892 (AA792892), mRNA [Source:RefSeq DNA;Acc:NM_178894]; Putative uncharacterized protein [Source:UniProtKB/TrEMBL;Acc:Q8C6L9]; C87414 protein [Source:UniProtKB/TrEMBL;Acc:Q5XK27]	100041296; 381654; 100554	ENSMUSG00000074012; ENSMUSG00000070686; ENSMUSG00000073497; ENSMUSG00000074007; ENSMUSG00000072820; ENSMUSG00000078845; ENSMUSG00000079424				7.97	0.8457	1.797	0.04147	0.1475	7.547	8.393	7.5	7.727	7.414	8.266	8.313	8.6	NA
A_52_P571746	XM_357399	79	75	FALSE	Sh2d5	SH2 domain containing 5 Gene [Source:MGI Symbol;Acc:MGI:2446215]	230863	ENSMUSG00000045349		GO:0005515		8.497	0.8439	1.795	0.003866	0.08814	8.075	8.919	8.013	8.594	7.618	8.87	9.34	8.545	red
A_51_P331831	NM_028752	1	16	FALSE	Hvcn1	hydrogen voltage-gated channel 1 Gene [Source:MGI Symbol;Acc:MGI:1921346]	74096	ENSMUSG00000064267	GO:0006811; GO:0010043; GO:0015992; GO:0055085; GO:0009268	GO:0030171; GO:0005244; GO:0005216	GO:0016020; GO:0016021	7.013	0.8423	1.793	0.008841	0.1009	6.592	7.434	6.592	6.722	6.462	7.377	7.722	7.204	red
A_52_P383753	NM_153080	344	80	FALSE	Tom1l2	target of myb1-like 2 (chicken) Gene [Source:MGI Symbol;Acc:MGI:2443306]	216810	ENSMUSG00000000538	GO:0006886		GO:0005622	13.16	0.8424	1.793	0.01592	0.1089	12.73	13.58	12.81	12.95	12.45	13.69	13.95	13.09	NA
A_52_P304798	NM_009459	150	43	FALSE	Ube2h	ubiquitin-conjugating enzyme E2H Gene [Source:MGI Symbol;Acc:MGI:104632]	100047093; 100039133; 22214	ENSMUSG00000039159	GO:0016567; GO:0051246; GO:0019941; GO:0043687	GO:0004842; GO:0005524; GO:0016874; GO:0000166; GO:0019787		9.738	0.8417	1.792	0.03947	0.1444	9.317	10.16	9.566	9.281	9.103	10.29	9.898	10.28	NA
A_52_P7400	NM_007793	399	58	FALSE	Cstb	cystatin B Gene [Source:MGI Symbol;Acc:MGI:109514]	13014	ENSMUSG00000005054	GO:0008344; GO:0042981; GO:0010466	GO:0005515; GO:0002020; GO:0004869	GO:0005737; GO:0005622; GO:0005730; GO:0005634	11.44	0.8405	1.791	0.009811	0.1021	11.02	11.86	11.13	11.12	10.81	12.01	12.08	11.49	red
A_51_P161737	NM_172768	15	18	FALSE	Gramd1b	GRAM domain containing 1B Gene [Source:MGI Symbol;Acc:MGI:1925037]	235283	ENSMUSG00000040111			GO:0016020; GO:0016021	11.72	0.8392	1.789	0.001772	0.08033	11.3	12.14	11.35	11.47	11.09	12.19	12.25	11.99	red
A_51_P433843	NM_001033167	347	82	FALSE	Slc22a23	solute carrier family 22, member 23 Gene [Source:MGI Symbol;Acc:MGI:1920352]	73102	ENSMUSG00000038267	GO:0006810; GO:0055085; GO:0006811	GO:0005215	GO:0016020; GO:0016021	9.071	0.839	1.789	0.004669	0.08911	8.652	9.491	8.747	8.816	8.393	9.602	9.548	9.322	red
A_51_P390334	8430408O14	126	75	FALSE	2900026A02Rik	RIKEN cDNA 2900026A02 gene Gene [Source:MGI Symbol;Acc:MGI:1920194]	243219	ENSMUSG00000051339				8.311	0.8392	1.789	0.1602	0.2869	7.892	8.731	8.338	8.024	7.314	8.549	8.796	8.849	NA
A_51_P244820	NM_201373	414	69	FALSE	Trim56	tripartite motif-containing 56 Gene [Source:MGI Symbol;Acc:MGI:2685298]	100044233; 384309	ENSMUSG00000043279		GO:0005515; GO:0046872; GO:0008270	GO:0005622	9.574	0.8391	1.789	0.2752	0.4068	9.155	9.994	8.654	9.618	9.192	10.41	10.58	9	NA
A_52_P479377	NM_172725	235	70	FALSE	C330006K01Rik	RIKEN cDNA C330006K01 gene Gene [Source:MGI Symbol;Acc:MGI:1924908]	231855	ENSMUSG00000039623		GO:0005488		13.2	0.8373	1.787	0.001005	0.07744	12.78	13.62	12.83	12.84	12.67	13.69	13.62	13.54	red
A_51_P357744	NM_010592	103	69	FALSE	Jund	Jun proto-oncogene related gene d Gene [Source:MGI Symbol;Acc:MGI:96648]	16478	ENSMUSG00000071076	GO:0002076; GO:0045669; GO:0006355; GO:0045449	GO:0046983; GO:0043565; GO:0003700; GO:0003677	GO:0005634	15	0.8379	1.787	0.01683	0.1103	14.58	15.41	14.75	14.74	14.24	15.4	15.57	15.27	NA
A_52_P615401	NM_011906	18	65	FALSE	Tpra1	transmembrane protein, adipocyte asscociated 1 Gene [Source:MGI Symbol;Acc:MGI:1345190]	24100	ENSMUSG00000002871			GO:0016021; GO:0016020	9.214	0.8356	1.785	0.001452	0.07771	8.797	9.632	8.742	9.105	8.542	9.606	9.976	9.314	red
A_51_P341203	NM_017396	410	70	FALSE	Cyp3a41b; Cyp3a41a	cytochrome P450, family 3, subfamily a, polypeptide 41B Gene [Source:MGI Symbol;Acc:MGI:3714859]; cytochrome P450, family 3, subfamily a, polypeptide 41A Gene [Source:MGI Symbol;Acc:MGI:1858451]	100041375; 53973	ENSMUSG00000075552; ENSMUSG00000075551	GO:0055114	GO:0020037; GO:0009055; GO:0046872; GO:0070330; GO:0004497; GO:0005506	GO:0005792; GO:0005789; GO:0005783; GO:0016020	7.191	0.836	1.785	0.007681	0.09835	6.773	7.609	6.474	7.024	6.822	7.438	7.732	7.657	red
A_51_P457989	NM_027491	480	1	FALSE	Rragd	Ras-related GTP binding D Gene [Source:MGI Symbol;Acc:MGI:1098604]	52187	ENSMUSG00000028278		GO:0005525; GO:0005515; GO:0046982	GO:0005737; GO:0005634	10.7	0.8358	1.785	0.01247	0.1045	10.29	11.12	10.24	10.66	9.957	11	11.39	10.98	NA
A_52_P624969	NAP123621-1	111	40	FALSE								6.801	0.8358	1.785	0.04055	0.146	6.383	7.218	6.322	6.483	6.343	7.35	6.972	7.333	NA
A_51_P113806	NM_145066	303	62	FALSE								9.208	0.8352	1.784	0.0155	0.1081	8.79	9.625	8.825	8.984	8.561	9.768	9.922	9.186	NA
A_51_P192800	NM_008175	400	70	FALSE	Grn	granulin Gene [Source:MGI Symbol;Acc:MGI:95832]	14824	ENSMUSG00000034708	GO:0001835; GO:0007566; GO:0050679; GO:0006644; GO:0016042	GO:0004623	GO:0005615; GO:0005739; GO:0005737	13.43	0.8353	1.784	0.02315	0.1184	13.01	13.85	13.08	13.34	12.62	14.14	14.18	13.23	NA
A_52_P603421	NM_001033040	67	28	FALSE	Gm166	predicted gene 166 Gene [Source:MGI Symbol;Acc:MGI:2685012]	233899	ENSMUSG00000057176				7.472	0.8342	1.783	0.00183	0.08049	7.055	7.889	7.323	7.156	6.684	8.098	7.986	7.582	red
A_51_P142923	NM_013490	349	53	FALSE	Chka	choline kinase alpha Gene [Source:MGI Symbol;Acc:MGI:107760]	12660	ENSMUSG00000024843	GO:0006656; GO:0008654; GO:0006646; GO:0019695	GO:0004103; GO:0042803; GO:0004104; GO:0004305; GO:0005524; GO:0033265; GO:0000166; GO:0008144; GO:0016740	GO:0005737	10.58	0.8338	1.782	0.02236	0.117	10.16	11	10.17	10.32	9.996	11.24	10.95	10.81	NA
A_51_P146760	NM_053145	141	69	FALSE	AC020967.1	protocadherin beta 20 (Pcdhb20), mRNA [Source:RefSeq DNA;Acc:NM_053145]		ENSMUSG00000046191				8.481	0.8319	1.78	0.03021	0.1306	8.065	8.897	8.005	8.358	7.832	8.824	9.453	8.415	NA
A_52_P570240	BC080858	400	7	FALSE								6.871	0.8312	1.779	0.1275	0.2506	6.455	7.286	6.167	6.899	6.299	6.976	7.171	7.712	NA
A_51_P362973	NM_025445	447	20	FALSE	Arfgap3	ADP-ribosylation factor GTPase activating protein 3 Gene [Source:MGI Symbol;Acc:MGI:1913501]	66251	ENSMUSG00000054277	GO:0032312; GO:0009306; GO:0016192; GO:0006355	GO:0008270; GO:0008060; GO:0046872; GO:0003700; GO:0043565	GO:0005737; GO:0005829; GO:0000139; GO:0016020; GO:0005794	10.46	0.8304	1.778	0.006883	0.09613	10.04	10.87	10	10.24	9.894	10.78	10.98	10.86	red
A_52_P319123	XM_986525	87	3	FALSE								9.756	0.8296	1.777	0.005988	0.09333	9.341	10.17	9.408	9.53	9.085	10.17	10.3	10.04	red
A_52_P261322	NM_198294	71	12	FALSE	Tanc1	tetratricopeptide repeat, ankyrin repeat and coiled-coil containing 1 Gene [Source:MGI Symbol;Acc:MGI:1914110]	66860	ENSMUSG00000035168		GO:0005515	GO:0014069; GO:0005886; GO:0045211; GO:0045202; GO:0030054	10.39	0.827	1.774	0.003754	0.08731	9.973	10.8	10.26	10.19	9.472	11	11	10.39	red
A_51_P224227	NM_001081013	276	77	FALSE	Rlf	rearranged L-myc fusion sequence Gene [Source:MGI Symbol;Acc:MGI:1924705]	109263	ENSMUSG00000049878		GO:0008270; GO:0005515	GO:0005622	11.17	0.8255	1.772	0.08344	0.1986	10.75	11.58	10.74	10.95	10.57	11.55	11.34	11.84	NA
A_52_P630883	NM_009469	30	55	FALSE	Ulk1	Unc-51 like kinase 1 (C. elegans) Gene [Source:MGI Symbol;Acc:MGI:1270126]	22241	ENSMUSG00000029512	GO:0006468; GO:0007165; GO:0007409; GO:0007265; GO:0031175; GO:0031623; GO:0021933; GO:0048671; GO:0046777; GO:0051386; GO:0008104; GO:0010506; GO:0021707; GO:0048675	GO:0004672; GO:0005524; GO:0004674; GO:0005515; GO:0000166; GO:0032403	GO:0005624; GO:0030659; GO:0043025; GO:0043005; GO:0005829; GO:0005737; GO:0005776; GO:0070969	9.623	0.825	1.771	0.01223	0.104	9.21	10.03	9.165	9.359	9.106	10.17	10.12	9.809	NA
A_51_P286798	AK082944	190	71	FALSE	Magel2	melanoma antigen, family L, 2 Gene [Source:MGI Symbol;Acc:MGI:1351648]	27385	ENSMUSG00000056972	GO:0045449	GO:0005515		11.75	0.8248	1.771	0.0153	0.1081	11.33	12.16	11.35	11.63	11.03	12.27	12.25	11.96	NA
A_51_P432779	NM_001033321	12	38	FALSE								6.973	0.8227	1.769	0.01845	0.1131	6.562	7.385	6.71	6.796	6.18	7.319	7.66	7.175	NA
A_51_P157406	NM_008963	50	22	FALSE	Ptgds	prostaglandin D2 synthase (brain) Gene [Source:MGI Symbol;Acc:MGI:99261]	19215	ENSMUSG00000015090	GO:0006810; GO:0006633; GO:0051384; GO:0045187; GO:0001516	GO:0004667; GO:0005215; GO:0016853; GO:0005501; GO:0005488	GO:0005794; GO:0005737; GO:0005791; GO:0005634; GO:0016020; GO:0031965; GO:0005576; GO:0005615; GO:0048471	8.719	0.8228	1.769	0.03387	0.1362	8.308	9.131	7.951	9.274	7.699	8.906	10.27	8.212	NA
A_52_P627068	NM_170593	153	19	FALSE	Disp2	dispatched homolog 2 (Drosophila) Gene [Source:MGI Symbol;Acc:MGI:2388733]	214240	ENSMUSG00000040035			GO:0016021; GO:0016020	11.61	0.8205	1.766	0.01012	0.1024	11.2	12.02	11.32	11.42	10.87	12.27	12.26	11.54	NA
A_52_P652778	AK048029	210	29	FALSE	AC107641.2	RIKEN cDNA A330076H08 gene (A330076H08Rik), non-coding RNA [Source:RefSeq DNA;Acc:NR_015599]		ENSMUSG00000087490				6.018	0.8201	1.766	0.02675	0.1246	5.608	6.428	5.513	5.721	5.589	6.603	6.446	6.235	NA
A_52_P315280	NM_010918	225	70	FALSE	Nktr	natural killer tumor recognition sequence Gene [Source:MGI Symbol;Acc:MGI:97346]	18087	ENSMUSG00000032525	GO:0006457	GO:0016853; GO:0003755; GO:0042277		10.48	0.8204	1.766	0.03751	0.1417	10.07	10.89	10.14	10.18	9.9	10.97	10.71	11	NA
A_52_P485891	NM_133365	446	79	FALSE	Dnahc5	dynein, axonemal, heavy chain 5 Gene [Source:MGI Symbol;Acc:MGI:107718]	110082	ENSMUSG00000022262	GO:0001539; GO:0007018; GO:0006508	GO:0005524; GO:0003777; GO:0016887; GO:0000166; GO:0004197; GO:0017111	GO:0005874; GO:0005858; GO:0030286	8.077	0.8197	1.765	0.05282	0.1622	7.667	8.487	7.368	7.933	7.699	8.552	8.698	8.21	NA
A_52_P496956	NM_053178	308	38	FALSE	Acsbg1	acyl-CoA synthetase bubblegum family member 1 Gene [Source:MGI Symbol;Acc:MGI:2385656]	94180	ENSMUSG00000032281	GO:0000038; GO:0008152; GO:0001676; GO:0006629; GO:0051384; GO:0001552	GO:0005524; GO:0004467; GO:0031957; GO:0000166; GO:0016874; GO:0003824	GO:0005792; GO:0005737; GO:0016023	7.392	0.8186	1.764	0.0009891	0.07744	6.982	7.801	6.996	7.057	6.894	7.795	7.844	7.763	red
A_51_P152845	NM_145076	210	26	FALSE	Trim24	tripartite motif-containing 24 Gene [Source:MGI Symbol;Acc:MGI:109275]	21848	ENSMUSG00000029833	GO:0006352; GO:0045892; GO:0046777; GO:0045941; GO:0070562; GO:0008285; GO:0055074; GO:0007242	GO:0043565; GO:0005515; GO:0008270; GO:0003682; GO:0070063; GO:0016922; GO:0004672; GO:0016564; GO:0046872; GO:0016986	GO:0005719; GO:0005726; GO:0005634; GO:0005622; GO:0005737	12.53	0.819	1.764	0.02122	0.1159	12.12	12.94	12.1	12.26	11.99	12.83	12.93	13.05	NA
A_51_P146850	NM_146131	233	31	FALSE	Pbxip1	pre-B-cell leukemia transcription factor interacting protein 1 Gene [Source:MGI Symbol;Acc:MGI:2441670]	100046056; 229534	ENSMUSG00000042613		GO:0005515	GO:0005737; GO:0005634; GO:0005874; GO:0005856	11.04	0.8173	1.762	0.01305	0.1055	10.63	11.45	10.72	10.73	10.44	11.45	11.44	11.45	NA
A_51_P427432	NM_080289	56	81	FALSE	Grhpr	glyoxylate reductase/hydroxypyruvate reductase Gene [Source:MGI Symbol;Acc:MGI:1923488]	76238	ENSMUSG00000035637	GO:0055114; GO:0008152	GO:0030267; GO:0051287; GO:0016491; GO:0048037; GO:0016616; GO:0003824; GO:0005488		13.36	0.8176	1.762	0.05002	0.1588	12.95	13.77	12.98	13.04	12.82	13.75	13.56	13.99	NA
A_52_P166653	NM_011086	58	54	FALSE	Pikfyve	phosphoinositide kinase, FYVE finger containing Gene [Source:MGI Symbol;Acc:MGI:1335106]	18711	ENSMUSG00000025949	GO:0034504; GO:0044267; GO:0046488; GO:0042147; GO:0007242	GO:0005524; GO:0008270; GO:0046872; GO:0005515; GO:0016308; GO:0000166; GO:0000285; GO:0016301; GO:0016740; GO:0016307	GO:0005829; GO:0031901; GO:0016020; GO:0030659; GO:0005768; GO:0031410; GO:0045121	8.765	0.817	1.762	0.05968	0.1708	8.356	9.173	8.22	8.56	8.289	9.316	9.507	8.697	NA
A_51_P136870	AK030022	189	39	FALSE	Tanc1	tetratricopeptide repeat, ankyrin repeat and coiled-coil containing 1 Gene [Source:MGI Symbol;Acc:MGI:1914110]		ENSMUSG00000035168		GO:0005515		7.968	0.8172	1.762	0.1349	0.2599	7.56	8.377	7.544	7.722	7.414	8.925	7.944	8.262	NA
A_51_P486618	NM_172398	259	34	FALSE	Akr1b10	aldo-keto reductase family 1, member B10 (aldose reductase) Gene [Source:MGI Symbol;Acc:MGI:1915111]	67861	ENSMUSG00000061758	GO:0055114	GO:0016491	GO:0005739	12.72	0.8165	1.761	0.0144	0.1072	12.31	13.13	12.17	12.37	12.39	13.15	13.21	13.02	NA
A_51_P304500	NM_001025313	531	31	FALSE	Tapbp	TAP binding protein Gene [Source:MGI Symbol;Acc:MGI:1201689]	21356	ENSMUSG00000024308	GO:0019885; GO:0006952; GO:0002479; GO:0050823; GO:0002397		GO:0016020; GO:0005887; GO:0005783; GO:0005789; GO:0042824; GO:0005792	12.52	0.8155	1.76	0.007203	0.09706	12.11	12.93	12.2	12.51	11.62	13.01	13.21	12.56	red
A_51_P384033	NM_011183	273	58	FALSE	Psen2	presenilin 2 Gene [Source:MGI Symbol;Acc:MGI:109284]	19165	ENSMUSG00000010609	GO:0002244; GO:0051605; GO:0007176; GO:0009790; GO:0015031; GO:0060048; GO:0001756; GO:0001942; GO:0002573; GO:0006816; GO:0007219; GO:0043066; GO:0050435; GO:0007242; GO:0001933; GO:0002286; GO:0040011; GO:0044267; GO:0048286; GO:0050852; GO:0006509; GO:0043085; GO:0007613; GO:0030900; GO:0048167; GO:0048538; GO:0021904; GO:0043065; GO:0048854; GO:0030326; GO:0050820; GO:0001666; GO:0001708; GO:…	GO:0005515; GO:0004175; GO:0008233	GO:0005829; GO:0005794; GO:0005783; GO:0005624; GO:0005887; GO:0030018; GO:0043025; GO:0016020; GO:0000139; GO:0005789; GO:0016021	11.29	0.8156	1.76	0.0134	0.1056	10.88	11.7	10.96	11	10.69	11.64	11.76	11.69	NA
A_52_P78203	NM_207625	447	19	FALSE	Acsl4	acyl-CoA synthetase long-chain family member 4 Gene [Source:MGI Symbol;Acc:MGI:1354713]	50790	ENSMUSG00000031278	GO:0019217; GO:0060136; GO:0008152; GO:0006629; GO:0007584; GO:0006641; GO:0016358; GO:0015908; GO:0070672	GO:0003824; GO:0005524; GO:0004467; GO:0000287; GO:0000166; GO:0016874	GO:0005739; GO:0005886; GO:0005789; GO:0005777; GO:0016021; GO:0005741; GO:0005792; GO:0005778; GO:0005783; GO:0043025; GO:0031966	12.22	0.8151	1.759	0.07514	0.1889	11.82	12.63	11.9	11.99	11.56	12.46	12.59	12.85	NA
A_51_P506733	NM_011027	7	52	FALSE	P2rx7	purinergic receptor P2X, ligand-gated ion channel, 7 Gene [Source:MGI Symbol;Acc:MGI:1339957]	18439	ENSMUSG00000029468	GO:0044254; GO:0046931; GO:0050715; GO:0051592; GO:0051789; GO:0006509; GO:0006649; GO:0014054; GO:0019835; GO:0030501; GO:0032496; GO:0033198; GO:0042098; GO:0043085; GO:0001934; GO:0006954; GO:0014049; GO:0016079; GO:0016485; GO:0032060; GO:0034405; GO:0006900; GO:0007005; GO:0010043; GO:0043065; GO:0050718; GO:0001916; GO:0006816; GO:0014070; GO:0032963; GO:0043029; GO:0043409; GO:0048873; GO:…	GO:0004872; GO:0005216; GO:0015267; GO:0005515; GO:0004931; GO:0001530; GO:0005524; GO:0001614; GO:0046982; GO:0005102; GO:0000287; GO:0005507; GO:0008270	GO:0005886; GO:0043025; GO:0005911; GO:0005887; GO:0019717; GO:0009897; GO:0031594; GO:0005639; GO:0032059; GO:0005737; GO:0045121; GO:0043195; GO:0016020	6.64	0.8143	1.758	0.003016	0.08522	6.233	7.047	6.299	6.371	6.03	7.1	7.268	6.774	red
A_52_P158527	NM_207680	43	66	FALSE	Bcl2l11	BCL2-like 11 (apoptosis facilitator) Gene [Source:MGI Symbol;Acc:MGI:1197519]	12125	ENSMUSG00000027381	GO:0001701; GO:0001783; GO:0001822; GO:0048536; GO:0001782; GO:0002262; GO:0048070; GO:0043065; GO:0048563; GO:0043029; GO:0007283; GO:0043583; GO:0008584; GO:0042475; GO:0007160; GO:0009791; GO:0030879; GO:0035148; GO:0046620; GO:0048538	GO:0005515; GO:0008017	GO:0005739; GO:0016020; GO:0000300; GO:0005737	8.813	0.8142	1.758	0.003904	0.08819	8.406	9.22	8.404	8.538	8.276	9.139	9.447	9.074	red
A_51_P353914	NM_008319	33	44	FALSE	Icam5	intercellular adhesion molecule 5, telencephalin Gene [Source:MGI Symbol;Acc:MGI:109430]	15898	ENSMUSG00000032174	GO:0006909; GO:0016337	GO:0005515	GO:0005886; GO:0016021	9.32	0.8136	1.758	0.003999	0.08857	8.913	9.727	8.944	9.075	8.721	9.729	9.817	9.634	red
A_52_P456750	NM_177583	8	45	FALSE	Aph1b	anterior pharynx defective 1b homolog (C. elegans) Gene [Source:MGI Symbol;Acc:MGI:3522097]	208117	ENSMUSG00000032375	GO:0007219; GO:0016485; GO:0043085	GO:0004175; GO:0005515	GO:0016021; GO:0016020	9.514	0.814	1.758	0.01446	0.1072	9.107	9.921	8.923	9.407	8.991	9.91	10.22	9.635	NA
A_51_P427232	NM_183088	129	43	FALSE	Scand3	SCAN domain containing 3 Gene [Source:MGI Symbol;Acc:MGI:1919220]	71970	ENSMUSG00000034173			GO:0005739	10.1	0.8142	1.758	0.02228	0.117	9.697	10.51	9.623	10.01	9.463	10.67	10.63	10.24	NA
A_51_P364485	NM_009396	158	42	FALSE	Tnfaip2	tumor necrosis factor, alpha-induced protein 2 Gene [Source:MGI Symbol;Acc:MGI:104960]	21928	ENSMUSG00000021281	GO:0001525; GO:0030154; GO:0007275			12.28	0.8134	1.757	0.008907	0.1009	11.87	12.68	12.04	12	11.57	12.87	12.94	12.24	red
A_52_P463346	NM_012032	11	21	FALSE	Serinc3	serine incorporator 3 Gene [Source:MGI Symbol;Acc:MGI:1349457]	26943	ENSMUSG00000017707	GO:0006917		GO:0000139; GO:0005794; GO:0016021; GO:0005886; GO:0016020	9.304	0.8126	1.756	0.02703	0.1252	8.898	9.711	8.691	9.176	8.827	9.656	9.717	9.759	NA
A_52_P265524	NM_011026	385	64	FALSE	P2rx4	purinergic receptor P2X, ligand-gated ion channel 4 Gene [Source:MGI Symbol;Acc:MGI:1338859]	18438	ENSMUSG00000029470	GO:0007165; GO:0019228; GO:0010524; GO:0051260; GO:0055117; GO:0060079; GO:0006809; GO:0055119; GO:0008217; GO:0042311; GO:0042981; GO:0010614; GO:0034405; GO:0033198; GO:0002028; GO:0050850; GO:0006811; GO:0006816; GO:0019233	GO:0001614; GO:0005507; GO:0045296; GO:0005524; GO:0004872; GO:0005102; GO:0005216; GO:0046982; GO:0004931; GO:0008270; GO:0008144	GO:0048471; GO:0043195; GO:0014069; GO:0045177; GO:0005886; GO:0043025; GO:0043197; GO:0045202; GO:0016021; GO:0030054; GO:0030424; GO:0016020	8.541	0.8116	1.755	0.002318	0.0833	8.136	8.947	8.206	8.41	7.792	8.994	9.168	8.68	red
A_51_P282930	NM_011281	16	38	FALSE	Rorc	RAR-related orphan receptor gamma Gene [Source:MGI Symbol;Acc:MGI:104856]	19885	ENSMUSG00000028150	GO:0030154; GO:0048537; GO:0006355; GO:0006468; GO:0046632; GO:0048535; GO:0033077	GO:0003707; GO:0008270; GO:0046872; GO:0043565; GO:0003700; GO:0004879	GO:0005634	9.216	0.8111	1.755	0.007036	0.09626	8.811	9.622	8.936	8.972	8.523	9.703	9.917	9.244	red
A_52_P42231	NM_030152	93	22	FALSE	Nol3	nucleolar protein 3 (apoptosis repressor with CARD domain) Gene [Source:MGI Symbol;Acc:MGI:1925938]	78688	ENSMUSG00000014776	GO:0006397; GO:0001666; GO:0042981; GO:0008380	GO:0005515	GO:0005730; GO:0005622; GO:0005634; GO:0005739; GO:0016528	7.574	0.8117	1.755	0.0367	0.1405	7.168	7.98	7.453	7.206	6.846	7.952	8.232	7.756	NA
A_51_P261718	NM_134037	229	59	FALSE	Acly	ATP citrate lyase Gene [Source:MGI Symbol;Acc:MGI:103251]	104112	ENSMUSG00000020917	GO:0006085; GO:0008152; GO:0044262; GO:0008610	GO:0005524; GO:0003878; GO:0004775; GO:0005488; GO:0003824; GO:0000166; GO:0000287; GO:0005515; GO:0016740; GO:0046912	GO:0005737; GO:0005622; GO:0005739	12.91	0.8114	1.755	0.05478	0.1648	12.5	13.32	12.64	12.68	12.19	13.47	13.14	13.34	NA
A_51_P189269	NM_175341	390	68	FALSE								10.5	0.8097	1.753	0.1519	0.2777	10.1	10.91	9.698	10.35	10.24	11.11	11.18	10.42	NA
A_51_P368804	NM_023472	191	78	FALSE	Ankra2	ankyrin repeat, family A (RFXANK-like), 2 Gene [Source:MGI Symbol;Acc:MGI:1915808]	68558	ENSMUSG00000021661		GO:0005515; GO:0042826; GO:0030169	GO:0016020; GO:0005624; GO:0005634; GO:0005856; GO:0005829; GO:0005737	11.65	0.8091	1.752	0.04494	0.1521	11.25	12.06	11.24	11.45	11.06	11.88	12.07	12.22	NA
A_51_P191893	AK163489	517	10	FALSE	2410022M11Rik	RIKEN cDNA 2410022M11 gene Gene [Source:MGI Symbol;Acc:MGI:1917005]		ENSMUSG00000071354				9.009	0.8075	1.75	0.05263	0.1619	8.606	9.413	8.703	8.825	8.289	9.145	9.708	9.386	NA
A_52_P473344	AK172219	117	24	FALSE	Srebf2	sterol regulatory element binding factor 2 Gene [Source:MGI Symbol;Acc:MGI:107585]	20788	ENSMUSG00000022463	GO:0035104; GO:0033993; GO:0007283; GO:0008203; GO:0008202; GO:0042493; GO:0009725; GO:0045944; GO:0010288; GO:0006629; GO:0045941; GO:0007568; GO:0045449	GO:0003700; GO:0005515; GO:0003704; GO:0003682; GO:0030528; GO:0008022; GO:0043565	GO:0005783; GO:0005634; GO:0031410; GO:0005789; GO:0005792; GO:0016021; GO:0000139; GO:0012507; GO:0005794; GO:0030425; GO:0005737; GO:0016020; GO:0032937	15.14	0.8071	1.75	0.1016	0.2207	14.74	15.55	14.95	15.03	14.25	15.44	15.6	15.61	NA
A_51_P131408	NM_013749	261	85	FALSE	Tnfrsf12a	tumor necrosis factor receptor superfamily, member 12a Gene [Source:MGI Symbol;Acc:MGI:1351484]	27279	ENSMUSG00000023905	GO:0030154; GO:0001525; GO:0007155; GO:0045773; GO:0006931; GO:0007275; GO:0006915; GO:0008219	GO:0005515; GO:0004872	GO:0009986; GO:0005886; GO:0016021; GO:0001726	15.62	0.8054	1.748	0.03122	0.1319	15.21	16.02	15.32	15.48	14.84	15.88	16.28	15.9	NA
A_52_P3029	NM_026644	168	49	FALSE	Agpat4	1-acylglycerol-3-phosphate O-acyltransferase 4 (lysophosphatidic acid acyltransferase, delta) Gene [Source:MGI Symbol;Acc:MGI:1915512]	68262	ENSMUSG00000023827	GO:0008152; GO:0008654	GO:0003841; GO:0016740; GO:0005515; GO:0008415	GO:0016021; GO:0016020	14.69	0.8053	1.748	0.032	0.1329	14.29	15.09	14.35	14.4	14.11	15	15.07	15.21	NA
A_51_P228974	NM_025671	121	48	FALSE	Ogfod2	2-oxoglutarate and iron-dependent oxygenase domain containing 2 Gene [Source:MGI Symbol;Acc:MGI:1913877]	66627	ENSMUSG00000023707	GO:0055114	GO:0016705; GO:0005506; GO:0046872; GO:0031418; GO:0016702; GO:0016491		10.83	0.8046	1.747	0.009583	0.1014	10.43	11.24	10.54	10.74	10.02	11.47	11.4	10.84	red
A_52_P256421	TC1695990	56	35	FALSE	Fam129a	family with sequence similarity 129, member A Gene [Source:MGI Symbol;Acc:MGI:2137237]	63913	ENSMUSG00000026483	GO:0001934; GO:0006950; GO:0045727; GO:0034976; GO:0001933	GO:0003674	GO:0005737	9.828	0.8046	1.747	0.02325	0.1184	9.425	10.23	9.58	9.395	9.302	10.43	10.39	9.87	NA
A_51_P455906	NM_027196	98	2	FALSE	Pold4	polymerase (DNA-directed), delta 4 Gene [Source:MGI Symbol;Acc:MGI:1916995]	69745	ENSMUSG00000024854	GO:0006261; GO:0001938; GO:0006260	GO:0016779; GO:0005515; GO:0003887; GO:0016740	GO:0005634	9.34	0.804	1.746	0.01967	0.1138	8.938	9.742	9.093	9.035	8.686	9.68	10.01	9.538	NA
A_51_P368074	NM_028132	136	80	FALSE	Pgm2	phosphoglucomutase 2 Gene [Source:MGI Symbol;Acc:MGI:97565]	72157	ENSMUSG00000025791	GO:0006006; GO:0005975	GO:0004614; GO:0000287; GO:0016853; GO:0016868	GO:0005737	12.4	0.8037	1.746	0.05541	0.1657	11.99	12.8	12.04	12.19	11.75	12.76	12.7	12.93	NA
A_52_P348627	NM_008676	393	16	FALSE	Nbr1	neighbor of Brca1 gene 1 Gene [Source:MGI Symbol;Acc:MGI:108498]	17966	ENSMUSG00000017119		GO:0008270; GO:0046872		10.99	0.8041	1.746	0.06021	0.1716	10.58	11.39	10.78	10.75	10.23	11.52	11.23	11.41	NA
A_51_P378880	AK082259	151	66	FALSE								5.675	0.8033	1.745	0.02263	0.1173	5.274	6.077	5.222	5.372	5.226	6.233	5.957	6.04	NA
A_52_P680949	NM_211138	151	38	FALSE	Pcyt1b	phosphate cytidylyltransferase 1, choline, beta isoform Gene [Source:MGI Symbol;Acc:MGI:2147987]	236899	ENSMUSG00000035246	GO:0001541; GO:0008654; GO:0007283; GO:0009058	GO:0004105; GO:0016740; GO:0016779; GO:0003824	GO:0005783	6.744	0.8016	1.743	0.004639	0.08911	6.343	7.145	6.55	6.204	6.274	7.383	7.081	6.97	red
A_51_P205000	M18187	43	81	FALSE								7.496	0.8018	1.743	0.008666	0.1006	7.095	7.897	7.113	7.351	6.821	7.971	8.246	7.474	red
A_51_P255682	NM_008594	437	18	FALSE	Mfge8	milk fat globule-EGF factor 8 protein Gene [Source:MGI Symbol;Acc:MGI:102768]	17304	ENSMUSG00000030605	GO:0006910; GO:0001525; GO:0043627; GO:0050766; GO:0008284; GO:0006911; GO:0007338; GO:0007155	GO:0005178; GO:0005515; GO:0001786; GO:0008429; GO:0005509	GO:0005737; GO:0016020; GO:0005576; GO:0019897; GO:0005615; GO:0009897	9.287	0.8015	1.743	0.0143	0.1072	8.887	9.688	8.822	9.065	8.773	9.536	9.76	9.768	NA
A_52_P257058	BC026843	326	9	FALSE								7.53	0.8018	1.743	0.03996	0.1449	7.129	7.931	7.076	7.289	7.023	8.206	7.894	7.693	NA
A_51_P229325	NM_027188	384	60	FALSE	Smyd3	SET and MYND domain containing 3 Gene [Source:MGI Symbol;Acc:MGI:1916976]	69726	ENSMUSG00000055067	GO:0016568	GO:0005515; GO:0008270; GO:0018024; GO:0046872; GO:0008168; GO:0016740	GO:0005634; GO:0005737	10.79	0.8006	1.742	0.003156	0.08669	10.39	11.19	10.42	10.52	10.24	11.13	11.34	11.1	red
A_52_P643165	BU531328	459	1	FALSE	Samd4	sterile alpha motif domain containing 4 Gene [Source:MGI Symbol;Acc:MGI:1921730]	74480	ENSMUSG00000021838				10.65	0.8004	1.742	0.02857	0.1277	10.25	11.06	10.18	10.56	10.02	10.77	11.31	11.08	NA
A_51_P203800	NM_172691	175	77	FALSE	B230312A22Rik	RIKEN cDNA B230312A22 gene Gene [Source:MGI Symbol;Acc:MGI:2441854]	230088	ENSMUSG00000036002			GO:0005634	6.344	0.7988	1.74	0.01264	0.1049	5.945	6.744	6.022	6.105	5.708	6.992	6.766	6.473	NA
A_51_P381029	NM_008515	173	48	FALSE	Lrrfip1	leucine rich repeat (in FLII) interacting protein 1 Gene [Source:MGI Symbol;Acc:MGI:1342770]	16978	ENSMUSG00000026305	GO:0045449	GO:0005515; GO:0003677	GO:0005737; GO:0005634	7.253	0.7967	1.737	0.01317	0.1055	6.855	7.651	6.99	6.889	6.686	7.605	7.805	7.544	NA
A_52_P238556	AK168448	4	16	FALSE								16.55	0.7967	1.737	0.01449	0.1072	16.15	16.95	16.3	16.37	15.79	16.95	17.12	16.77	NA
A_52_P257071	NM_011682	10	19	FALSE	Utrn	utrophin Gene [Source:MGI Symbol;Acc:MGI:104631]	22288	ENSMUSG00000019820	GO:0007528; GO:0007527	GO:0005509; GO:0008270; GO:0005515; GO:0051015; GO:0003779; GO:0005488	GO:0031594; GO:0016010; GO:0030864; GO:0030054; GO:0005886; GO:0030426	8.179	0.7965	1.737	0.1087	0.2285	7.781	8.578	7.738	8.483	7.123	9.086	9.137	7.51	NA
A_51_P178692	NM_007930	9	51	FALSE	Enc1	ectodermal-neural cortex 1 Gene [Source:MGI Symbol;Acc:MGI:109610]	13803	ENSMUSG00000041773	GO:0007275; GO:0019941	GO:0005515; GO:0003779	GO:0005737; GO:0005856	10.75	0.796	1.736	0.2248	0.3564	10.35	11.14	10.14	10.67	10.23	11.67	11.57	10.19	NA
A_51_P260730	NM_018804	219	25	FALSE	Syt11	synaptotagmin XI Gene [Source:MGI Symbol;Acc:MGI:1859547]	100045981; 229521	ENSMUSG00000068923	GO:0006810	GO:0005544; GO:0005515; GO:0005215; GO:0005509	GO:0005887; GO:0016020; GO:0008021; GO:0030054; GO:0030672; GO:0031410; GO:0045202	12.96	0.7952	1.735	0.002138	0.08207	12.56	13.36	12.53	12.9	12.27	13.37	13.62	13.09	red
A_52_P237159	NAP007437-001	222	34	FALSE	Spty2d1	SPT2, Suppressor of Ty, domain containing 1 (S. cerevisiae) Gene [Source:MGI Symbol;Acc:MGI:2142062]	101685	ENSMUSG00000049516				10.9	0.7949	1.735	0.02424	0.1199	10.5	11.29	10.47	10.66	10.37	11.05	11.45	11.38	NA
A_51_P504522	NM_024207	13	61	FALSE	Derl1	Der1-like domain family, member 1 Gene [Source:MGI Symbol;Acc:MGI:1915069]	67819	ENSMUSG00000022365	GO:0015031; GO:0030970; GO:0030968; GO:0030433; GO:0006986	GO:0005515; GO:0042288	GO:0016020; GO:0030176; GO:0005783; GO:0005789; GO:0016021	13.27	0.7935	1.733	0.01067	0.1029	12.87	13.66	12.85	13	12.76	13.59	13.69	13.71	NA
A_51_P401193	NM_178389	478	40	FALSE	Gale	galactose-4-epimerase, UDP Gene [Source:MGI Symbol;Acc:MGI:1921496]	74246	ENSMUSG00000028671	GO:0019388; GO:0044237; GO:0005975; GO:0008152; GO:0006012; GO:0045226	GO:0042803; GO:0003824; GO:0005488; GO:0050662; GO:0003978; GO:0016853; GO:0016491; GO:0008831		14.4	0.7931	1.733	0.01151	0.104	14	14.79	14.01	14.15	13.84	14.77	14.82	14.8	NA
A_51_P114314	AK017419	293	81	FALSE	Dusp8; 5530400B01Rik	dual specificity phosphatase 8 Gene [Source:MGI Symbol;Acc:MGI:106626]; RIKEN cDNA 5530400B01 gene Gene [Source:MGI Symbol;Acc:MGI:1918684]	18218	ENSMUSG00000037887; ENSMUSG00000043186	GO:0006470; GO:0016311	GO:0017017; GO:0016791; GO:0004725; GO:0016787; GO:0008138		12.15	0.7928	1.732	0.03158	0.1323	11.75	12.54	11.84	11.95	11.46	12.65	12.98	11.99	NA
A_52_P199905	AK165571	97	2	FALSE	Slc27a1	solute carrier family 27 (fatty acid transporter), member 1 Gene [Source:MGI Symbol;Acc:MGI:1347098]	26457	ENSMUSG00000031808	GO:0015909; GO:0009409; GO:0008152; GO:0032868; GO:0001579; GO:0001676; GO:0031652; GO:0006810; GO:0006654; GO:0006656; GO:0032049; GO:0006646; GO:0006659; GO:0006661; GO:0071072	GO:0031957; GO:0015245; GO:0003824; GO:0004467; GO:0042803; GO:0005215; GO:0005488; GO:0005515	GO:0005886; GO:0031410; GO:0005901; GO:0005792; GO:0005783; GO:0005739; GO:0005743	8.674	0.7914	1.731	0.01517	0.108	8.278	9.07	8.25	8.544	8.04	9.187	9.148	8.873	NA
A_52_P536494	NM_008709	14	61	FALSE	Mycn	v-myc myelocytomatosis viral related oncogene, neuroblastoma derived (avian) Gene [Source:MGI Symbol;Acc:MGI:97357]	18109	ENSMUSG00000037169	GO:0008284; GO:0030324; GO:0048754; GO:0006355; GO:0045449; GO:0008152	GO:0005515; GO:0003700; GO:0030528; GO:0016747	GO:0005634	13.75	0.7892	1.728	0.02161	0.1164	13.35	14.14	13.32	13.58	13.15	13.96	14.29	14.17	NA
A_52_P217492	AK017143	454	61	FALSE								7.001	0.7894	1.728	0.04444	0.1513	6.606	7.396	6.57	6.963	6.285	7.538	7.408	7.24	NA
A_51_P442284	NM_013888	67	12	FALSE	Dnajc12	DnaJ (Hsp40) homolog, subfamily C, member 12 Gene [Source:MGI Symbol;Acc:MGI:1353428]	30045	ENSMUSG00000036764		GO:0031072		8.348	0.7878	1.726	0.004316	0.08911	7.954	8.742	7.821	8.001	8.04	8.655	8.686	8.885	red
A_51_P126167	NM_033605	6	65	FALSE	Dach2	dachshund 2 (Drosophila) Gene [Source:MGI Symbol;Acc:MGI:1890446]	93837	ENSMUSG00000025592	GO:0007275; GO:0045449	GO:0000166; GO:0003677; GO:0005515	GO:0005634	8.822	0.7875	1.726	0.007742	0.0985	8.428	9.216	8.234	8.73	8.32	9.155	9.486	9.006	red
A_51_P135012	NM_027897	162	61	FALSE	Rhpn2	rhophilin, Rho GTPase binding protein 2 Gene [Source:MGI Symbol;Acc:MGI:1289234]	52428	ENSMUSG00000030494	GO:0007165	GO:0005515	GO:0048471; GO:0005622; GO:0005737	8.697	0.7878	1.726	0.02235	0.117	8.303	9.09	8.382	8.437	8.089	9.029	9.127	9.115	NA
A_51_P302192	NM_026102	167	41	FALSE	Daam1	dishevelled associated activator of morphogenesis 1 Gene [Source:MGI Symbol;Acc:MGI:1914596]	208846	ENSMUSG00000034574	GO:0016043; GO:0030036	GO:0003779; GO:0005488	GO:0005737	9.28	0.7846	1.723	0.001242	0.07771	8.887	9.672	8.928	9.138	8.596	9.727	9.869	9.42	red
A_52_P49457	XM_913601	116	84	FALSE	Fbxl16	F-box and leucine-rich repeat protein 16 Gene [Source:MGI Symbol;Acc:MGI:2448488]	214931	ENSMUSG00000025738	GO:0019941	GO:0005515		14.2	0.7852	1.723	0.06119	0.1728	13.81	14.6	13.87	14.01	13.56	14.43	14.62	14.75	NA
A_52_P401864	BC021394	94	3	FALSE								8.29	0.7852	1.723	0.06535	0.1778	7.898	8.683	7.568	8.422	7.702	8.422	8.812	8.815	NA
A_51_P302831	NM_019967	207	44	FALSE								10.31	0.7843	1.722	0.0003953	0.07724	9.918	10.7	9.89	10.12	9.747	10.68	10.87	10.56	red
A_51_P327075	NM_130864	294	44	FALSE	Acaa1a	acetyl-Coenzyme A acyltransferase 1A Gene [Source:MGI Symbol;Acc:MGI:2148491]	113868	ENSMUSG00000036138	GO:0006629; GO:0008152; GO:0006631; GO:0008610	GO:0016740; GO:0003985; GO:0008415; GO:0003988; GO:0016747; GO:0003824	GO:0005739; GO:0005777	12.91	0.7841	1.722	0.001114	0.07771	12.52	13.3	12.59	12.51	12.46	13.41	13.25	13.26	red
A_51_P495492	NM_009294	183	76	FALSE	Stx4a	syntaxin 4A (placental) Gene [Source:MGI Symbol;Acc:MGI:893577]	20909	ENSMUSG00000030805	GO:0006461; GO:0016192; GO:0016081; GO:0006886; GO:0006836; GO:0006944	GO:0030507; GO:0000149; GO:0005484; GO:0017137; GO:0005515	GO:0016323; GO:0031012; GO:0005737; GO:0031201; GO:0016324; GO:0005802; GO:0042383; GO:0048471; GO:0016021; GO:0016020; GO:0009986; GO:0001950; GO:0042581	10.9	0.7843	1.722	0.02998	0.1301	10.51	11.29	10.67	10.59	10.26	11.29	11.26	11.32	NA
A_51_P428035	NM_010893	284	70	FALSE	Neu1	neuraminidase 1 Gene [Source:MGI Symbol;Acc:MGI:97305]	18010	ENSMUSG00000007038	GO:0008152	GO:0004308; GO:0016798; GO:0005515	GO:0043202; GO:0005886; GO:0005765; GO:0016023	11.05	0.7832	1.721	0.000449	0.07724	10.66	11.44	10.74	10.75	10.49	11.52	11.5	11.3	red
A_51_P429372	NM_029669	54	49	FALSE	Dnajc18	DnaJ (Hsp40) homolog, subfamily C, member 18 Gene [Source:MGI Symbol;Acc:MGI:1923844]	76594	ENSMUSG00000024350	GO:0006457; GO:0032259	GO:0051082; GO:0031072; GO:0003676; GO:0008168	GO:0016021; GO:0016020	9.377	0.7829	1.721	0.008922	0.1009	8.986	9.769	9.015	9.009	8.933	9.675	9.781	9.851	red
A_51_P106859	NM_138721	53	34	FALSE	Lsm10	U7 snRNP-specific Sm-like protein LSM10 Gene [Source:MGI Symbol;Acc:MGI:2151045]	116748	ENSMUSG00000050188	GO:0008380; GO:0000084; GO:0006397	GO:0005515; GO:0071208	GO:0005634; GO:0015030; GO:0030529; GO:0005683	12.24	0.7835	1.721	0.01443	0.1072	11.85	12.63	11.84	11.99	11.71	12.64	12.6	12.65	NA
A_52_P740926	AV121721	87	69	FALSE								11.22	0.7821	1.72	0.02384	0.1195	10.83	11.61	10.64	11.1	10.73	11.61	11.92	11.29	NA
A_52_P1083765	AK041861	341	35	FALSE	AC158384.4			ENSMUSG00000086914				7.177	0.7819	1.719	0.009311	0.1012	6.786	7.568	6.755	6.783	6.822	7.62	7.633	7.452	red
A_51_P473734	NM_010386	216	35	FALSE	H2-DMa	histocompatibility 2, class II, locus DMa Gene [Source:MGI Symbol;Acc:MGI:95921]	14998	ENSMUSG00000037649	GO:0051085; GO:0050778; GO:0045059; GO:0002504; GO:0015031; GO:0019886; GO:0045582; GO:0016064; GO:0006461; GO:0006955; GO:0019882	GO:0005515	GO:0005622; GO:0005771; GO:0042613; GO:0005765; GO:0010008; GO:0016020; GO:0016021; GO:0031902	7.726	0.7803	1.717	0.0142	0.1072	7.336	8.116	7.273	7.585	7.149	8.151	8.456	7.741	NA
A_52_P271495	AK038603	93	81	FALSE	AL596095.4			ENSMUSG00000086851				5.988	0.7787	1.716	0.01748	0.1116	5.599	6.378	5.597	5.696	5.503	6.3	6.345	6.488	NA
A_52_P598128	NM_018886	337	35	FALSE	Lgals8	lectin, galactose binding, soluble 8 Gene [Source:MGI Symbol;Acc:MGI:1928481]	56048	ENSMUSG00000057554		GO:0005529	GO:0005737	10.73	0.7788	1.716	0.03388	0.1362	10.34	11.12	10.42	10.4	10.21	10.99	11.1	11.27	NA
A_52_P625249	NM_010001	170	84	FALSE	Cyp2c37	cytochrome P450, family 2. subfamily c, polypeptide 37 Gene [Source:MGI Symbol;Acc:MGI:1306806]	13096	ENSMUSG00000042248	GO:0055114	GO:0004497; GO:0046872; GO:0009055; GO:0020037; GO:0070330; GO:0005506	GO:0005792; GO:0005789; GO:0005783; GO:0016020	7.342	0.7784	1.715	0.001535	0.07771	6.953	7.731	7.049	7.035	6.773	7.817	7.766	7.609	red
A_51_P359636	NM_011150	170	55	FALSE	Lgals3bp	lectin, galactoside-binding, soluble, 3 binding protein Gene [Source:MGI Symbol;Acc:MGI:99554]	19039	ENSMUSG00000033880	GO:0007155	GO:0005515; GO:0005044	GO:0005634; GO:0005578; GO:0005576; GO:0016020	12.37	0.778	1.715	0.008758	0.1008	11.99	12.76	12.07	12.44	11.44	12.71	13.26	12.32	red
A_51_P458067	NM_011030	490	75	FALSE	P4ha1	procollagen-proline, 2-oxoglutarate 4-dioxygenase (proline 4-hydroxylase), alpha 1 polypeptide Gene [Source:MGI Symbol;Acc:MGI:97463]	18451	ENSMUSG00000019916	GO:0030199; GO:0055114; GO:0018401	GO:0005506; GO:0016705; GO:0004656; GO:0016702; GO:0005488; GO:0031418; GO:0046872; GO:0016491	GO:0005783; GO:0005788	11.93	0.7783	1.715	0.05054	0.1595	11.54	12.32	11.64	11.84	11.15	12.5	12.27	12.19	NA
A_52_P374825	ENSMUST00000051624	22	17	FALSE	Dusp16	dual specificity phosphatase 16 Gene [Source:MGI Symbol;Acc:MGI:1917936]		ENSMUSG00000030203				6.605	0.7785	1.715	0.0557	0.166	6.216	6.994	6.207	6.469	5.972	7.178	6.864	6.941	NA
A_51_P193011	NM_008450	366	71	FALSE	Klc1	kinesin light chain 1 Gene [Source:MGI Symbol;Acc:MGI:107978]	16593	ENSMUSG00000021288				14.18	0.7773	1.714	0.00596	0.09331	13.79	14.57	13.76	14.09	13.53	14.47	14.81	14.43	red
A_51_P497100	NM_010706	38	41	FALSE	Lgals4	lectin, galactose binding, soluble 4 Gene [Source:MGI Symbol;Acc:MGI:107536]	16855; 100044254	ENSMUSG00000053964		GO:0005529; GO:0005515		7.824	0.7773	1.714	0.02693	0.125	7.435	8.213	7.526	7.518	7.262	8.375	8.042	8.22	NA
A_51_P391291	NM_010316	25	80	FALSE	Gng3	guanine nucleotide binding protein (G protein), gamma 3 Gene [Source:MGI Symbol;Acc:MGI:102704]	14704	ENSMUSG00000071658	GO:0007186; GO:0007204; GO:0007165	GO:0004871; GO:0031702; GO:0001664	GO:0005886; GO:0005834	9.847	0.7776	1.714	0.0465	0.1545	9.459	10.24	9.322	9.756	9.298	10.33	10.65	9.734	NA
A_51_P514256	NM_023716	395	27	FALSE	Tubb2b	tubulin, beta 2B Gene [Source:MGI Symbol;Acc:MGI:1920960]	73710	ENSMUSG00000045136	GO:0007018; GO:0051258; GO:0030182; GO:0007067; GO:0007017	GO:0005198; GO:0003924; GO:0000166; GO:0005515; GO:0005525	GO:0005874; GO:0043234	10.95	0.7776	1.714	0.1493	0.275	10.56	11.34	10.44	10.49	10.76	11.73	11.4	10.89	NA
A_51_P295215	NM_172943	227	7	FALSE	Alkbh5	alkB, alkylation repair homolog 5 (E. coli) Gene [Source:MGI Symbol;Acc:MGI:2144489]	100045202; 268420	ENSMUSG00000042650		GO:0016491		14.33	0.7768	1.713	0.07488	0.1886	13.94	14.72	13.97	14.08	13.77	14.55	14.6	15	NA
A_52_P165961	NM_011428	41	82	FALSE	Snap25	synaptosomal-associated protein 25 Gene [Source:MGI Symbol;Acc:MGI:98331]	20614	ENSMUSG00000027273	GO:0048791; GO:0051963; GO:0007616; GO:0030252; GO:0007409; GO:0032024; GO:0030431; GO:0016197; GO:0016192	GO:0047485; GO:0005249; GO:0017075; GO:0017022; GO:0000149; GO:0005515	GO:0005768; GO:0005737; GO:0030054; GO:0030426; GO:0070044; GO:0070032; GO:0008076; GO:0048471; GO:0045121; GO:0019717; GO:0005802; GO:0045202; GO:0005886; GO:0016020	9.082	0.7764	1.713	0.1365	0.2616	8.694	9.471	8.981	8.858	8.244	9.386	9.366	9.659	NA
A_52_P323415	AK173229	288	35	FALSE	Cpeb4	cytoplasmic polyadenylation element binding protein 4 Gene [Source:MGI Symbol;Acc:MGI:1914829]	67579	ENSMUSG00000020300		GO:0003676; GO:0000166; GO:0003723		11.58	0.7756	1.712	0.001794	0.08033	11.19	11.96	11.04	11.35	11.17	11.78	12.1	12.02	red
A_51_P353247	NM_011772	263	75	FALSE	Ikzf4	IKAROS family zinc finger 4 Gene [Source:MGI Symbol;Acc:MGI:1343139]	22781	ENSMUSG00000002578	GO:0045892; GO:0045449	GO:0003677; GO:0046982; GO:0042803; GO:0046872; GO:0008270; GO:0016564; GO:0005515	GO:0005634; GO:0005622	9.654	0.7745	1.711	0.0009813	0.07744	9.267	10.04	8.787	10.36	8.652	9.547	11.1	9.474	yellow
A_51_P130595	AK005822	45	49	FALSE	AC155074.2			ENSMUSG00000071724				8.906	0.7743	1.71	0.004589	0.08911	8.519	9.293	8.533	8.526	8.498	9.213	9.388	9.278	red
A_52_P527106	NM_001039692	125	79	FALSE	Arhgap12	Rho GTPase activating protein 12 Gene [Source:MGI Symbol;Acc:MGI:1922665]	75415	ENSMUSG00000041225	GO:0007165	GO:0005515; GO:0005096	GO:0005622	11.36	0.7729	1.709	0.002136	0.08207	10.98	11.75	10.89	11.15	10.9	11.61	11.91	11.74	red
A_52_P355084	NM_144797	272	39	FALSE	Metrnl	meteorin, glial cell differentiation regulator-like Gene [Source:MGI Symbol;Acc:MGI:2384806]	210029	ENSMUSG00000039208			GO:0005576	11.26	0.7733	1.709	0.00449	0.08911	10.87	11.65	10.9	10.9	10.83	11.57	11.7	11.68	red
A_51_P374571	NM_008344	120	51	FALSE								9.599	0.7728	1.709	0.005594	0.09261	9.213	9.986	9.555	9.24	8.844	10.41	10.04	9.505	red
A_51_P258848	AK016951	290	4	FALSE	4933427G17Rik	RIKEN cDNA 4933427G17 gene Gene [Source:MGI Symbol;Acc:MGI:1921716]	74466	ENSMUSG00000030877				8.24	0.7729	1.709	0.01603	0.1091	7.853	8.626	7.928	8.014	7.617	8.682	8.626	8.57	NA
A_52_P572808	NM_172715	4	74	FALSE	Agpat9	1-acylglycerol-3-phosphate O-acyltransferase 9 Gene [Source:MGI Symbol;Acc:MGI:3603816]	231510	ENSMUSG00000029314	GO:0008654; GO:0032006; GO:0019432; GO:0008152	GO:0008415; GO:0016740; GO:0004366	GO:0016021; GO:0005789; GO:0005783; GO:0016020	9.94	0.7716	1.707	8.066e-05	0.07724	9.554	10.33	9.429	9.697	9.536	10.19	10.48	10.31	red
A_52_P356073	NM_177187	492	71	FALSE	AC134841.1; AC140444.1; D5Ertd577e; AC125326.1	predicted gene 3286 (Gm3286), transcript variant 2, mRNA [Source:RefSeq DNA;Acc:NM_001122678]; Putative uncharacterized protein [Source:UniProtKB/TrEMBL;Acc:Q3UL33]	100040885; 665802; 320549; 100041354; 675543; 665943; 665290	ENSMUSG00000072826; ENSMUSG00000072824; ENSMUSG00000070677; ENSMUSG00000079423				7.341	0.7718	1.707	0.01213	0.104	6.955	7.727	6.917	7.187	6.762	7.851	7.829	7.501	NA
A_51_P292757	NM_025988	207	27	FALSE	Acbd4	acyl-Coenzyme A binding domain containing 4 Gene [Source:MGI Symbol;Acc:MGI:1914381]	67131	ENSMUSG00000056938		GO:0000062; GO:0005488		14.23	0.7711	1.707	0.01249	0.1046	13.85	14.62	13.89	13.96	13.7	14.59	14.63	14.64	NA
A_51_P491720	NM_008686	113	79	FALSE	Nfe2l1	nuclear factor, erythroid derived 2,-like 1 Gene [Source:MGI Symbol;Acc:MGI:99421]	18023	ENSMUSG00000038615	GO:0006355; GO:0045449	GO:0043565; GO:0046983; GO:0003700; GO:0003677	GO:0005634	13.74	0.7718	1.707	0.03342	0.1353	13.35	14.12	13.49	13.46	13.11	14.11	14.08	14.17	NA
A_52_P565427	NM_001039546	110	85	FALSE	Myo6	myosin VI Gene [Source:MGI Symbol;Acc:MGI:104785]	17920	ENSMUSG00000033577	GO:0007605; GO:0014047; GO:0042491; GO:0007626; GO:0006605; GO:0042472; GO:0007416; GO:0006897; GO:0007268; GO:0048167; GO:0016358; GO:0045944; GO:0030330; GO:0051046	GO:0003774; GO:0000166; GO:0005515; GO:0005524; GO:0051015	GO:0016459; GO:0005886; GO:0030424; GO:0012506; GO:0043025; GO:0005654; GO:0005794; GO:0005634; GO:0016591; GO:0031941; GO:0031965; GO:0048471; GO:0005737; GO:0045334	11.15	0.7712	1.707	0.04807	0.1561	10.76	11.53	10.81	10.97	10.51	11.44	11.53	11.63	NA
A_51_P181785	AK033727	356	21	FALSE	Trim56	tripartite motif-containing 56 Gene [Source:MGI Symbol;Acc:MGI:2685298]	100044233; 384309	ENSMUSG00000043279		GO:0005515; GO:0046872; GO:0008270	GO:0005622	11.36	0.7705	1.706	0.0003289	0.07724	10.97	11.74	11	11.26	10.66	11.79	12.04	11.4	red
A_51_P274173	Z19521	293	68	FALSE								7.683	0.7695	1.705	0.04816	0.1563	7.299	8.068	7.484	7.332	7.081	8.328	7.767	8.109	NA
A_52_P2923	NM_019581	138	26	FALSE	Gtpbp2	GTP binding protein 2 Gene [Source:MGI Symbol;Acc:MGI:1860138]	56055	ENSMUSG00000023952		GO:0003924; GO:0005525; GO:0000166		11.42	0.7699	1.705	0.05202	0.1611	11.03	11.8	11.28	11.19	10.62	12.06	11.64	11.7	NA
A_52_P609200	NM_012032	111	26	FALSE	Serinc3	serine incorporator 3 Gene [Source:MGI Symbol;Acc:MGI:1349457]	26943	ENSMUSG00000017707	GO:0006917	GO:0005515	GO:0000139; GO:0005794; GO:0016021; GO:0005886; GO:0016020	13.36	0.7688	1.704	0.01118	0.1037	12.98	13.74	12.99	13.17	12.77	13.73	13.81	13.69	NA
A_52_P166694	NM_009496	352	10	FALSE	Vamp1	vesicle-associated membrane protein 1 Gene [Source:MGI Symbol;Acc:MGI:1313276]	22317	ENSMUSG00000030337	GO:0016192		GO:0030054; GO:0005739; GO:0045202; GO:0030672; GO:0016021; GO:0031410; GO:0030659; GO:0016020; GO:0019717	9.728	0.769	1.704	0.03313	0.1346	9.344	10.11	9.474	9.672	8.886	10.47	10.17	9.696	NA
A_51_P296878	NM_173746	222	50	FALSE	RP23-22G24.1	predicted gene 11818 (Gm11818), mRNA [Source:RefSeq DNA;Acc:NM_173746]	208820	ENSMUSG00000055963	GO:0006508	GO:0004197		7.553	0.7678	1.703	0.009514	0.1014	7.169	7.937	7.011	7.238	7.259	7.927	7.91	7.974	red
A_51_P189051	NM_026814	15	6	FALSE	Dysfip1	dysferlin interacting protein 1 Gene [Source:MGI Symbol;Acc:MGI:1915951]	68701	ENSMUSG00000025129				7.211	0.768	1.703	0.02195	0.1164	6.827	7.595	6.8	6.955	6.727	7.606	7.506	7.673	NA
A_51_P501312	NM_025294	130	9	FALSE	Gtlf3b	predicted gene, Gm16515 Gene [Source:MGI Symbol;Acc:MGI:1344388]	24083	ENSMUSG00000018931				11.54	0.768	1.703	0.02844	0.1275	11.16	11.93	11.19	11.32	10.96	11.84	11.94	12	NA
A_51_P297579	NM_008102	71	32	FALSE	Gch1	GTP cyclohydrolase 1 Gene [Source:MGI Symbol;Acc:MGI:95675]	14528	ENSMUSG00000037580	GO:0042311; GO:0032496; GO:0006184; GO:0006729; GO:0051000; GO:0042416; GO:0051260; GO:0050884; GO:0014916; GO:0051291; GO:0034612; GO:0046654; GO:0006917; GO:0006461; GO:0051066; GO:0045776; GO:0048265; GO:0034341	GO:0050662; GO:0042803; GO:0030742; GO:0008270; GO:0005509; GO:0016787; GO:0005525; GO:0003934; GO:0000166	GO:0005625; GO:0043234; GO:0005634; GO:0031410; GO:0005737; GO:0005829	14.76	0.768	1.703	0.03204	0.1329	14.37	15.14	14.55	14.49	14.09	15.04	15.37	15.01	NA
A_51_P265026	NM_010872	507	44	FALSE	Naip2	NLR family, apoptosis inhibitory protein 1, related sequence 1 Pseudogene [Source:MGI Symbol;Acc:MGI:109439]	17948	ENSMUSG00000078945	GO:0006915	GO:0000166; GO:0008270; GO:0046872; GO:0017111	GO:0005622	10.7	0.767	1.702	0.002245	0.08207	10.32	11.09	10.37	10.43	10.16	11.16	11.25	10.85	red
A_51_P292368	NM_028036	307	2	FALSE	Tmco6	transmembrane and coiled-coil domains 6 Gene [Source:MGI Symbol;Acc:MGI:1919233]	71983	ENSMUSG00000006850	GO:0006886; GO:0006606	GO:0008565; GO:0005488	GO:0005643; GO:0005634; GO:0005737; GO:0016021; GO:0016020	9.52	0.7675	1.702	0.02198	0.1164	9.136	9.904	9.324	9.115	8.969	9.866	9.951	9.893	NA
A_51_P509518	NM_009058	405	84	FALSE	Ralgds	ral guanine nucleotide dissociation stimulator Gene [Source:MGI Symbol;Acc:MGI:107485]	19730	ENSMUSG00000026821	GO:0051056; GO:0007165; GO:0007264	GO:0005085	GO:0005622	14.71	0.7674	1.702	0.02534	0.1216	14.32	15.09	14.37	14.5	14.1	15.07	15.09	15.11	NA
A_52_P319361	NM_029494	26	37	FALSE	Rab30	RAB30, member RAS oncogene family Gene [Source:MGI Symbol;Acc:MGI:1923235]	75985	ENSMUSG00000030643	GO:0007264; GO:0015031; GO:0006886; GO:0006913; GO:0007165	GO:0005525; GO:0000166; GO:0003924; GO:0005515	GO:0005886; GO:0005622	8.118	0.7672	1.702	0.05706	0.1676	7.735	8.502	7.725	7.878	7.601	8.323	8.432	8.75	NA
A_52_P303100	NM_175130	318	48	FALSE	Trpm4	transient receptor potential cation channel, subfamily M, member 4 Gene [Source:MGI Symbol;Acc:MGI:1915917]	68667	ENSMUSG00000038260	GO:0006816; GO:0006811; GO:0055085; GO:0006955	GO:0005509; GO:0005524; GO:0005516; GO:0000166; GO:0005216; GO:0005262	GO:0005886; GO:0016021; GO:0016020	9.953	0.766	1.701	0.01748	0.1116	9.57	10.34	9.698	9.799	9.214	10.39	10.43	10.18	NA
A_51_P294535	NM_029770	119	70	FALSE	Unc5b	unc-5 homolog B (C. elegans) Gene [Source:MGI Symbol;Acc:MGI:894703]	107449	ENSMUSG00000020099	GO:0006915; GO:0007275; GO:0007411; GO:0007165	GO:0005515; GO:0004872; GO:0005042	GO:0016020; GO:0016021	12.03	0.7668	1.701	0.03994	0.1449	11.65	12.42	11.65	11.75	11.55	12.66	12.56	12.02	NA
A_52_P683225	NM_001081308	22	35	FALSE	Taok3	TAO kinase 3 Gene [Source:MGI Symbol;Acc:MGI:3041177]	330177	ENSMUSG00000061288	GO:0046329; GO:0046330; GO:0046777; GO:0006468; GO:0045449; GO:0000165	GO:0000166; GO:0005524; GO:0016740; GO:0004674; GO:0004672	GO:0005739; GO:0005737	12	0.7666	1.701	0.08711	0.2032	11.61	12.38	11.44	11.82	11.57	12.65	12.55	11.94	NA
A_51_P281637	AK014743	215	56	FALSE								13.12	0.7655	1.7	0.002791	0.0845	12.73	13.5	12.7	13.05	12.46	13.43	13.77	13.3	red
A_52_P241612	AK016920	72	45	FALSE	Aldoart2	aldolase 1, A isoform, retrogene 2 Gene [Source:MGI Symbol;Acc:MGI:1931052]		ENSMUSG00000063129	GO:0008152; GO:0006096	GO:0016829; GO:0004332		8.384	0.7651	1.7	0.004772	0.08935	8.002	8.767	8.086	7.939	7.98	8.938	8.714	8.649	red
A_51_P376454	BI646741	107	64	FALSE								7.848	0.7658	1.7	0.01127	0.1037	7.465	8.231	7.558	7.678	7.159	8.368	8.559	7.766	NA
A_51_P223891	NM_028235	196	54	FALSE	Ttc30b	tetratricopeptide repeat domain 30B Gene [Source:MGI Symbol;Acc:MGI:1919671]	72421	ENSMUSG00000075273	GO:0030030	GO:0005488	GO:0005929	6.438	0.7657	1.7	0.01297	0.1053	6.055	6.821	6.082	6.071	6.011	6.845	6.991	6.626	NA
A_52_P188261	NM_023813	54	33	FALSE	Camk2d	calcium/calmodulin-dependent protein kinase II, delta Gene [Source:MGI Symbol;Acc:MGI:1341265]	108058	ENSMUSG00000053819	GO:0060048; GO:0046777; GO:0006816; GO:0000082; GO:0006468; GO:0008284; GO:0001666; GO:0030007; GO:0010389	GO:0000166; GO:0004683; GO:0005524; GO:0005516; GO:0016740; GO:0004672; GO:0004674	GO:0031594; GO:0005737; GO:0005634; GO:0005954; GO:0030315; GO:0005829	11.56	0.7654	1.7	0.01406	0.1069	11.18	11.94	11.3	11.41	10.82	12.04	12.03	11.75	NA
A_51_P224054	NM_009459	459	60	FALSE	Ube2h	ubiquitin-conjugating enzyme E2H Gene [Source:MGI Symbol;Acc:MGI:104632]	100047093; 100039133; 22214	ENSMUSG00000039159	GO:0016567; GO:0051246; GO:0019941; GO:0043687	GO:0004842; GO:0005524; GO:0016874; GO:0000166; GO:0019787		10.64	0.7644	1.699	0.01673	0.1102	10.26	11.02	10.46	10.41	9.902	11.13	11.08	10.87	NA
A_52_P175685	NM_008390	289	1	FALSE	Irf1	interferon regulatory factor 1 Gene [Source:MGI Symbol;Acc:MGI:96590]		ENSMUSG00000018899				9.575	0.765	1.699	0.02119	0.1159	9.192	9.957	9.208	9.43	8.938	9.831	10.11	9.927	NA
A_52_P560146	XM_111398	211	1	FALSE	Gm22	predicted gene 22 Gene [Source:MGI Symbol;Acc:MGI:2684868]	195209	ENSMUSG00000043903	GO:0006468	GO:0008270; GO:0004672; GO:0005524	GO:0005622	6.978	0.7645	1.699	0.05819	0.1692	6.596	7.36	6.44	7.048	6.299	7.497	7.449	7.135	NA
A_51_P126177	NM_026160	317	22	FALSE	Map1lc3b	microtubule-associated protein 1 light chain 3 beta Gene [Source:MGI Symbol;Acc:MGI:1914693]	67443	ENSMUSG00000031812	GO:0019941; GO:0006914		GO:0012505; GO:0005874; GO:0016020; GO:0000421; GO:0005737; GO:0031410	13.48	0.7631	1.697	0.004819	0.08935	13.1	13.86	12.95	13.3	13.05	13.78	14.1	13.71	red
A_52_P509297	NM_001038609	42	37	FALSE	Mapt	microtubule-associated protein tau Gene [Source:MGI Symbol;Acc:MGI:97180]	17762	ENSMUSG00000018411	GO:0000226; GO:0031116; GO:0007026; GO:0045773	GO:0005515; GO:0008017	GO:0005829; GO:0005856; GO:0030424; GO:0005737; GO:0042995; GO:0030426; GO:0005874; GO:0035085; GO:0045298; GO:0005886	12.86	0.7633	1.697	0.01169	0.104	12.48	13.25	12.42	12.88	12.16	13.15	13.51	13.08	NA
A_51_P162232	NM_078484	109	17	FALSE	Slc35a2	solute carrier family 35 (UDP-galactose transporter), member A2 Gene [Source:MGI Symbol;Acc:MGI:1345297]	22232	ENSMUSG00000031156	GO:0015780; GO:0008643; GO:0055085	GO:0005459; GO:0005338; GO:0005351	GO:0016020; GO:0016021; GO:0000139; GO:0005794	10.45	0.7621	1.696	0.004886	0.08949	10.06	10.83	10.24	10.25	9.7	10.99	10.93	10.56	red
A_51_P500550	NM_025813	8	33	FALSE	Mfsd1	major facilitator superfamily domain containing 1 Gene [Source:MGI Symbol;Acc:MGI:1914118]	66868	ENSMUSG00000027775	GO:0055085		GO:0016021; GO:0016020	10.69	0.7622	1.696	0.006047	0.09358	10.31	11.07	10.38	10.53	10.01	11.15	11.39	10.67	red
A_51_P492408	NM_026784	499	15	FALSE	Pmvk	phosphomevalonate kinase Gene [Source:MGI Symbol;Acc:MGI:1915853]	68603	ENSMUSG00000027952	GO:0006695	GO:0005515; GO:0000166; GO:0005524; GO:0016740; GO:0004631	GO:0005737; GO:0005777	12.57	0.7623	1.696	0.006637	0.09566	12.18	12.95	12.15	12.34	12.07	12.88	13.01	12.95	red
A_51_P521040	NM_018742	38	66	FALSE	AC107815.1; Bet1l	Putative uncharacterized protein [Source:UniProtKB/TrEMBL;Acc:Q9D1R8]; blocked early in transport 1 homolog (S. cerevisiae)-like Gene [Source:MGI Symbol;Acc:MGI:1913128]	54399	ENSMUSG00000025484; ENSMUSG00000080136	GO:0015031	GO:0005484	GO:0000139; GO:0030173; GO:0005794; GO:0016020; GO:0016021	11.9	0.7623	1.696	0.009566	0.1014	11.51	12.28	11.3	11.73	11.52	12.21	12.41	12.21	red
A_51_P220422	NM_011861	342	7	FALSE	Pacsin1	protein kinase C and casein kinase substrate in neurons 1 Gene [Source:MGI Symbol;Acc:MGI:1345181]	23969	ENSMUSG00000040276	GO:0045806; GO:0007010; GO:0007165	GO:0008092	GO:0005737; GO:0030137	12.65	0.7617	1.696	0.04206	0.1484	12.27	13.03	12.37	12.6	11.82	12.88	13.31	12.89	NA
A_52_P528996	AK040356	28	83	FALSE								5.5	0.7625	1.696	0.06376	0.1761	5.119	5.881	4.924	5.299	5.134	6.09	5.845	5.708	NA
A_52_P606638	BC037041	63	39	FALSE	AC117612.1	non-protein coding RNA 81 (Ncrna00081), non-coding RNA [Source:RefSeq DNA;Acc:NR_027828]		ENSMUSG00000084957				7.187	0.7605	1.694	0.001182	0.07771	6.807	7.567	6.95	6.955	6.515	7.732	7.746	7.223	red
A_52_P72839	NM_009147	233	73	FALSE	Sec23a	SEC23A (S. cerevisiae) Gene [Source:MGI Symbol;Acc:MGI:1349635]	20334	ENSMUSG00000020986	GO:0006888; GO:0016192; GO:0006886	GO:0005515; GO:0008270	GO:0030127; GO:0005794; GO:0016020; GO:0005783; GO:0030868; GO:0048471; GO:0000139	10.74	0.7607	1.694	0.005088	0.09064	10.36	11.12	10.4	10.47	10.23	11.17	11.31	10.88	red
A_51_P482552	NM_009505	109	46	FALSE	Vegfa	vascular endothelial growth factor A Gene [Source:MGI Symbol;Acc:MGI:103178]	22339	ENSMUSG00000023951	GO:0001666; GO:0048661; GO:0001822; GO:0060749; GO:0048255; GO:0048469; GO:0001541; GO:0007275; GO:0048844; GO:0030949; GO:0031077; GO:0001938; GO:0007399; GO:0003007; GO:0042088; GO:0051781; GO:0045779; GO:0048593; GO:0042462; GO:0007610; GO:0006916; GO:0001974; GO:0030855; GO:0043536; GO:0048008; GO:0001569; GO:0048739; GO:0007498; GO:0001701; GO:0048286; GO:0002053; GO:0060319; GO:0040007; GO:…	GO:0008083; GO:0008201; GO:0005161; GO:0043184; GO:0042803; GO:0043498; GO:0001968; GO:0043183	GO:0005737; GO:0005604; GO:0005576; GO:0005615; GO:0005886; GO:0009986; GO:0031988; GO:0016020	13.24	0.7605	1.694	0.05653	0.167	12.86	13.62	12.93	13.03	12.62	13.72	13.45	13.69	NA
A_52_P325477	NM_053169	260	45	FALSE	Trim16	tripartite motif-containing 16 Gene [Source:MGI Symbol;Acc:MGI:2137356]	94092	ENSMUSG00000047821		GO:0008270; GO:0046872	GO:0005622; GO:0005737	9.048	0.7598	1.693	0.001092	0.07744	8.668	9.428	8.876	8.68	8.449	9.595	9.435	9.255	red
A_51_P177659	NM_026622	92	57	FALSE	3110057O12Rik	RIKEN cDNA 3110057O12 gene Gene [Source:MGI Symbol;Acc:MGI:1915468]	100046865; 100039027; 269423	ENSMUSG00000037818			GO:0005576	7.754	0.7595	1.693	0.004453	0.08911	7.374	8.134	7.394	7.477	7.252	8.221	8.137	8.043	red
A_51_P451176	NM_024469	99	85	FALSE	Bhlhe41	basic helix-loop-helix family, member e41 Gene [Source:MGI Symbol;Acc:MGI:1930704]	79362	ENSMUSG00000030256	GO:0006355; GO:0000122; GO:0007623; GO:0045449	GO:0030528; GO:0003677; GO:0003714	GO:0005634; GO:0017053	6.251	0.7599	1.693	0.006094	0.09363	5.871	6.631	5.826	6.044	5.743	6.692	6.799	6.403	red
A_52_P628928	NM_001002764	179	39	FALSE	Smg6	Smg-6 homolog, nonsense mediated mRNA decay factor (C. elegans) Gene [Source:MGI Symbol;Acc:MGI:2144117]	103677	ENSMUSG00000038290	GO:0000723; GO:0000184	GO:0016787; GO:0004519; GO:0003677; GO:0005515; GO:0046872; GO:0042162; GO:0030145	GO:0000781; GO:0005730; GO:0005737; GO:0005634; GO:0005694	8.933	0.7596	1.693	0.01756	0.1117	8.553	9.313	8.55	8.705	8.405	9.425	9.553	8.961	NA
A_52_P545643	NM_001013028	262	56	FALSE	AI597468	UPF0444 transmembrane protein C12orf23 homolog [Source:UniProtKB/Swiss-Prot;Acc:Q9DAM7]	103266	ENSMUSG00000060935			GO:0016021; GO:0016020	12.33	0.7597	1.693	0.01977	0.114	11.95	12.71	11.94	12	11.92	12.63	12.62	12.89	NA
A_52_P678246	BC058761	27	16	FALSE	Upf3b	reproductive homeobox 3B Gene [Source:MGI Symbol;Acc:MGI:3770264]		ENSMUSG00000036572				7.992	0.7597	1.693	0.0904	0.2072	7.612	8.372	7.746	7.717	7.374	8.55	8.031	8.535	NA
A_52_P132165	NM_053262	256	17	FALSE	Hsd17b11	hydroxysteroid (17-beta) dehydrogenase 11 Gene [Source:MGI Symbol;Acc:MGI:2149821]	114664	ENSMUSG00000029311	GO:0006694; GO:0006710; GO:0055114; GO:0008152	GO:0005488; GO:0016229; GO:0004303; GO:0016491; GO:0003824	GO:0005737; GO:0005634; GO:0005576	11.25	0.7594	1.693	0.2708	0.4023	10.87	11.63	11.17	11.26	10.17	11.2	11.78	11.89	NA
A_52_P618427	NM_011057	408	68	FALSE	Pdgfb	platelet derived growth factor, B polypeptide Gene [Source:MGI Symbol;Acc:MGI:97528]	100044675; 18591	ENSMUSG00000000489	GO:0042060; GO:0045740; GO:0051781; GO:0043406; GO:0001666; GO:0014911; GO:0010033; GO:0006929; GO:0030031; GO:0045743; GO:0060445; GO:0010512; GO:0048661; GO:0050921; GO:0030036; GO:0016049; GO:0043536; GO:0032355; GO:0030336; GO:0060664; GO:0050730; GO:0010544; GO:0007179; GO:0048008; GO:0002548; GO:0042127; GO:0048146; GO:0060326; GO:0001938; GO:0014070; GO:0042493; GO:0032868	GO:0042803; GO:0046982; GO:0005518; GO:0008083; GO:0048407; GO:0043498; GO:0005161	GO:0005737; GO:0016020; GO:0009986; GO:0005576	6.293	0.7584	1.692	0.00527	0.09185	5.913	6.672	5.826	6.173	5.742	6.543	7.041	6.432	red
A_52_P62444	AK029181	66	37	FALSE								13.29	0.7583	1.692	0.02404	0.1197	12.91	13.67	13.03	13.08	12.62	13.55	13.92	13.53	NA
A_51_P224593	NM_026823	341	42	FALSE	Arl8a	ADP-ribosylation factor-like 8A Gene [Source:MGI Symbol;Acc:MGI:1915974]	68724	ENSMUSG00000026426	GO:0007059; GO:0051301; GO:0007049; GO:0007067; GO:0007264; GO:0015031; GO:0006886	GO:0005525; GO:0000166	GO:0005765; GO:0005737; GO:0030496; GO:0016020; GO:0005768; GO:0051233; GO:0005622; GO:0031902	13.19	0.7579	1.691	0.006642	0.09566	12.81	13.57	12.88	12.86	12.69	13.52	13.65	13.54	red
A_52_P638513	AK010004	61	3	FALSE	2310061J03Rik	RIKEN cDNA 2310061J03 gene Gene [Source:MGI Symbol;Acc:MGI:1913641]		ENSMUSG00000059144				8.223	0.758	1.691	0.02917	0.1288	7.844	8.602	7.961	7.991	7.578	8.569	9.013	8.222	NA
A_51_P315344	NM_172486	329	48	FALSE	Zfp677	zinc finger protein 677 Gene [Source:MGI Symbol;Acc:MGI:3053207]	100044270; 210503	ENSMUSG00000062743	GO:0006350; GO:0006355	GO:0003676; GO:0046872; GO:0008270	GO:0005622; GO:0005634	8.887	0.7581	1.691	0.04855	0.1568	8.508	9.266	8.426	8.582	8.517	9.356	9.515	8.928	NA
A_51_P406557	XM_283952	89	52	FALSE	AI464131	Uncharacterized family 31 glucosidase KIAA1161 (EC 3.2.1.-) [Source:UniProtKB/Swiss-Prot;Acc:Q69ZQ1]	329828	ENSMUSG00000046312	GO:0008152; GO:0005975	GO:0016787; GO:0004553	GO:0016020; GO:0016021	8.764	0.7573	1.69	0.008677	0.1006	8.385	9.143	8.501	8.604	8.051	9.259	9.238	8.93	red
A_52_P658034	NM_009433	355	66	FALSE	Tspyl1	testis-specific protein, Y-encoded-like 1 Gene [Source:MGI Symbol;Acc:MGI:1298395]	22110	ENSMUSG00000047514	GO:0006334		GO:0005622; GO:0005634; GO:0005730	12.73	0.7568	1.69	0.05075	0.1596	12.35	13.11	12.29	12.68	12.1	12.97	13.17	13.19	NA
A_51_P347961	NM_023409	138	6	FALSE	Npc2	Niemann Pick type C2 Gene [Source:MGI Symbol;Acc:MGI:1915213]	67963	ENSMUSG00000021242	GO:0042632; GO:0032367	GO:0015485	GO:0005576; GO:0005764	13.22	0.7565	1.689	0.0007672	0.07744	12.84	13.6	12.86	12.99	12.67	13.59	13.78	13.42	red
A_52_P532957	NM_001024928	367	54	FALSE	Zfp667	zinc finger protein 667 Gene [Source:MGI Symbol;Acc:MGI:2442757]	384763	ENSMUSG00000054893	GO:0006355	GO:0008270; GO:0046872; GO:0003677; GO:0003676	GO:0005622; GO:0005634	8.5	0.7565	1.689	0.01733	0.1112	8.121	8.878	8.131	8.126	8.108	9.019	8.949	8.666	NA
A_51_P495212	NM_172442	374	39	FALSE	Dtx4	deltex 4 homolog (Drosophila) Gene [Source:MGI Symbol;Acc:MGI:2672905]	207521	ENSMUSG00000039982	GO:0007219	GO:0008270; GO:0046872; GO:0005515	GO:0005737	13.02	0.7565	1.689	0.02709	0.1253	12.64	13.4	12.73	12.85	12.35	13.51	13.38	13.32	NA
A_52_P673722	NM_134094	243	70	FALSE	Ncald	neurocalcin delta Gene [Source:MGI Symbol;Acc:MGI:1196326]	52589	ENSMUSG00000051359		GO:0005509		8.347	0.756	1.689	0.04859	0.1568	7.969	8.725	8.006	8.24	7.659	8.67	8.754	8.75	NA
A_51_P361620	BC019122	157	26	FALSE	Hist2h2bb	histone cluster 2, H2bb Gene [Source:MGI Symbol;Acc:MGI:2448413]		ENSMUSG00000050936	GO:0006334	GO:0003677	GO:0000786; GO:0005694; GO:0005634	6.713	0.7562	1.689	0.0559	0.1662	6.335	7.091	6.37	6.332	6.302	7.488	6.987	6.798	NA
A_51_P245525	AK144853	369	61	FALSE	mt-Nd4; AY172335.19	mitochondrially encoded NADH dehydrogenase 4 Gene [Source:MGI Symbol;Acc:MGI:102498]	17719	ENSMUSG00000064363; ENSMUSG00000064364	GO:0006120; GO:0055114; GO:0042773; GO:0001666; GO:0007568; GO:0009790; GO:0021549	GO:0008137	GO:0005739	15.08	0.7561	1.689	0.1301	0.2538	14.7	15.46	14.33	15.03	14.75	15.68	15.6	15.1	NA
A_51_P308275	NM_011026	151	9	FALSE	P2rx4	purinergic receptor P2X, ligand-gated ion channel 4 Gene [Source:MGI Symbol;Acc:MGI:1338859]	18438	ENSMUSG00000029470	GO:0007165; GO:0019228; GO:0010524; GO:0051260; GO:0055117; GO:0060079; GO:0006809; GO:0055119; GO:0008217; GO:0042311; GO:0042981; GO:0010614; GO:0034405; GO:0033198; GO:0002028; GO:0050850; GO:0006811; GO:0006816; GO:0019233	GO:0001614; GO:0005507; GO:0045296; GO:0005524; GO:0004872; GO:0005102; GO:0005216; GO:0046982; GO:0004931; GO:0008270; GO:0008144	GO:0048471; GO:0043195; GO:0014069; GO:0045177; GO:0005886; GO:0043025; GO:0043197; GO:0045202; GO:0016021; GO:0030054; GO:0030424; GO:0016020	8.913	0.7553	1.688	0.004244	0.08911	8.535	9.29	8.454	8.867	8.283	9.287	9.637	8.947	red
A_51_P378960	NM_026054	216	65	FALSE	2810474O19Rik	RIKEN cDNA 2810474O19 gene Gene [Source:MGI Symbol;Acc:MGI:1914496]	67246	ENSMUSG00000032712				10.36	0.7553	1.688	0.04881	0.1572	9.978	10.73	9.907	10.36	9.666	11.01	10.98	10.21	NA
A_51_P117130	NM_008669	106	12	FALSE	Naga	N-acetyl galactosaminidase, alpha Gene [Source:MGI Symbol;Acc:MGI:1261422]	17939	ENSMUSG00000022453	GO:0008152; GO:0019377; GO:0016052; GO:0005975	GO:0043169; GO:0004553; GO:0008456; GO:0042803	GO:0005764	8.333	0.7547	1.687	0.007278	0.09732	7.955	8.71	8.248	7.926	7.692	8.879	8.773	8.479	red
A_51_P432380	NM_007467	286	40	FALSE	Aplp1	amyloid beta (A4) precursor-like protein 1 Gene [Source:MGI Symbol;Acc:MGI:88046]	11803	ENSMUSG00000006651	GO:0030198; GO:0030900; GO:0006378; GO:0006417	GO:0005488; GO:0042802	GO:0005624; GO:0016021	13.91	0.7537	1.686	0.0002409	0.07724	13.53	14.28	13.59	13.72	13.28	14.34	14.46	14.05	red
A_51_P399614	NM_023322	499	3	FALSE	Zkscan14	zinc finger with KRAB and SCAN domains 14 Gene [Source:MGI Symbol;Acc:MGI:1914485]	67235	ENSMUSG00000029627	GO:0006355	GO:0008270; GO:0046872; GO:0003676; GO:0003700	GO:0005634; GO:0005622	8.934	0.7534	1.686	0.001925	0.08106	8.557	9.31	8.556	8.695	8.42	9.257	9.51	9.164	red
A_51_P207921	NM_008898	217	55	FALSE	Por	P450 (cytochrome) oxidoreductase Gene [Source:MGI Symbol;Acc:MGI:97744]	18984	ENSMUSG00000005514	GO:0055114	GO:0050661; GO:0019899; GO:0016491; GO:0050660; GO:0003958; GO:0005506; GO:0010181	GO:0005739; GO:0005625; GO:0005792; GO:0016020; GO:0005783; GO:0005789	16.09	0.7534	1.686	0.01429	0.1072	15.72	16.47	15.73	15.87	15.55	16.35	16.58	16.48	NA
A_52_P247953	XM_354614	24	50	FALSE	Myh3	myosin, heavy polypeptide 3, skeletal muscle, embryonic Gene [Source:MGI Symbol;Acc:MGI:1339709]	17883	ENSMUSG00000020908		GO:0003774; GO:0005524; GO:0000166; GO:0003779; GO:0005516; GO:0003676; GO:0008092	GO:0005737; GO:0030016; GO:0032982; GO:0016459; GO:0019898	11.7	0.7537	1.686	0.01954	0.1138	11.33	12.08	11.28	11.53	11.16	12.25	12.22	11.78	NA
A_51_P500996	NM_028149	193	37	FALSE	Fbxl20	F-box and leucine-rich repeat protein 20 Gene [Source:MGI Symbol;Acc:MGI:1919444]	72194	ENSMUSG00000020883	GO:0019941	GO:0005515	GO:0005737	13.92	0.7535	1.686	0.03461	0.1372	13.54	14.29	13.46	13.73	13.43	14.49	14.28	14.11	NA
A_51_P300717	NM_009295	195	52	FALSE	Stxbp1	syntaxin binding protein 1 Gene [Source:MGI Symbol;Acc:MGI:107363]	20910	ENSMUSG00000026797	GO:0007274; GO:0060292; GO:0006904; GO:0015031; GO:0032229; GO:0007412; GO:0016188; GO:0016192	GO:0017075	GO:0005739	12.62	0.7537	1.686	0.03701	0.1411	12.24	13	12.22	12.48	12.03	12.89	13.03	13.07	NA
A_52_P16320	NM_027992	260	6	FALSE	Tmem106b	transmembrane protein 106B Gene [Source:MGI Symbol;Acc:MGI:1919150]	71900	ENSMUSG00000029571			GO:0016020; GO:0016021	9.346	0.7538	1.686	0.2369	0.3685	8.969	9.723	9.363	8.942	8.603	9.308	9.753	10.11	NA
A_52_P334808	NM_178417	198	55	FALSE	Zfp867	zinc finger protein 867 Gene [Source:MGI Symbol;Acc:MGI:2681848]	237775	ENSMUSG00000054519	GO:0006355; GO:0006350	GO:0003676; GO:0003677; GO:0008270; GO:0046872	GO:0005622; GO:0005634	9.939	0.7525	1.685	0.01961	0.1138	9.563	10.32	9.523	9.571	9.594	10.08	10.35	10.52	NA
A_52_P47121	TC1717239	120	47	FALSE	Slc11a2	solute carrier family 11 (proton-coupled divalent metal ion transporters), member 2 Gene [Source:MGI Symbol;Acc:MGI:1345279]		ENSMUSG00000023030				7.792	0.7516	1.684	2.385e-05	0.07724	7.417	8.168	7.553	7.706	6.991	8.298	8.464	7.742	yellow
A_52_P416385	AK050084	87	1	FALSE								7.862	0.7508	1.683	0.04015	0.1453	7.487	8.238	7.609	7.647	7.205	8.376	8.121	8.216	NA
A_51_P502456	XM_001001527	28	19	FALSE								13.97	0.7502	1.682	0.0007985	0.07744	13.6	14.35	13.77	13.81	13.21	14.48	14.57	13.99	yellow
A_52_P438084	NM_008860	473	83	FALSE	Prkcz	protein kinase C, zeta Gene [Source:MGI Symbol;Acc:MGI:97602]	18762	ENSMUSG00000029053	GO:0007166; GO:0031532; GO:0018105; GO:0050806; GO:0051899; GO:0032148; GO:0007616; GO:0008284; GO:0051222; GO:0051346; GO:0031584; GO:0046627; GO:0050732; GO:0060081; GO:0001954; GO:0047496; GO:0046326; GO:0043066; GO:0031333; GO:0051291; GO:0000226; GO:0006468; GO:0007242	GO:0043274; GO:0005515; GO:0019901; GO:0015459; GO:0016301; GO:0004674; GO:0000166; GO:0005524; GO:0016740; GO:0004672; GO:0008270; GO:0046872; GO:0004697	GO:0045121; GO:0005792; GO:0048471; GO:0031941; GO:0005829; GO:0005886; GO:0005737; GO:0045179; GO:0005923; GO:0005938; GO:0005768	9.927	0.7502	1.682	0.008886	0.1009	9.552	10.3	9.681	9.766	9.208	10.39	10.42	10.1	red
A_51_P247030	NM_198629	150	19	FALSE	mmu-mir-1224; Vwa5b2	mmu-mir-1224 [Source:miRBase;Acc:MI0004118]		ENSMUSG00000080669; ENSMUSG00000033821				9.988	0.75	1.682	0.01218	0.104	9.613	10.36	9.725	9.854	9.26	10.4	10.51	10.18	NA
A_51_P461724	NM_027439	135	9	FALSE	Atp6ap2	ATPase, H+ transporting, lysosomal accessory protein 2 Gene [Source:MGI Symbol;Acc:MGI:1917745]	70495	ENSMUSG00000031007	GO:0002003; GO:0032914; GO:0043408	GO:0004872; GO:0005515	GO:0016020; GO:0009897; GO:0016021	11.32	0.7504	1.682	0.02679	0.1247	10.94	11.69	10.76	11.18	10.89	11.63	12.07	11.39	NA
A_51_P152685	NM_175561	149	85	FALSE	Pcnxl2	pecanex-like 2 (Drosophila) Gene [Source:MGI Symbol;Acc:MGI:2445010]	270109	ENSMUSG00000060212			GO:0016020; GO:0016021	10.75	0.7505	1.682	0.04496	0.1521	10.37	11.12	10.48	10.54	10.1	11.18	11.03	11.15	NA
A_51_P355472	NM_025385	510	8	FALSE	Prr13	proline rich 13 Gene [Source:MGI Symbol;Acc:MGI:1913401]	66151	ENSMUSG00000023048				12.24	0.7476	1.679	0.01174	0.104	11.87	12.61	11.88	12.1	11.61	12.64	12.99	12.22	NA
A_51_P389895	NM_028787	231	85	FALSE	Slc35f5	solute carrier family 35, member F5 Gene [Source:MGI Symbol;Acc:MGI:1921400]	74150	ENSMUSG00000026342	GO:0006810		GO:0016021; GO:0016020	10.22	0.7479	1.679	0.03159	0.1323	9.851	10.6	9.623	10.15	9.784	10.62	10.86	10.31	NA
A_51_P204630	AK032255	67	74	FALSE								7.757	0.7475	1.679	0.08622	0.202	7.384	8.131	7.309	7.626	7.216	8.429	7.94	8.024	NA
A_51_P475378	NM_024208	169	83	FALSE	Echdc3	enoyl Coenzyme A hydratase domain containing 3 Gene [Source:MGI Symbol;Acc:MGI:1915106]	67856	ENSMUSG00000039063	GO:0008152	GO:0003824	GO:0005739	8.34	0.7465	1.678	0.004123	0.08911	7.966	8.713	8.19	7.964	7.745	8.856	8.705	8.577	red
A_51_P301848	NM_133345	270	64	FALSE	Ing4	inhibitor of growth family, member 4 Gene [Source:MGI Symbol;Acc:MGI:107307]	28019	ENSMUSG00000030330	GO:0045892; GO:0043065; GO:0007049; GO:0008285; GO:0043983; GO:0007050; GO:0043966; GO:0006260; GO:0006473; GO:0045926; GO:0016568; GO:0043982; GO:0043981; GO:0006978	GO:0046872; GO:0003713; GO:0008270; GO:0005515	GO:0000123; GO:0005634	12.97	0.7466	1.678	0.004345	0.08911	12.59	13.34	12.7	12.66	12.42	13.35	13.43	13.24	red
A_51_P140171	NM_024173	446	9	FALSE	RP23-154H8.1; AL663066.3; Atp6v1g1	ATPase, H+ transporting, lysosomal V1 subunit G1 Gene [Source:MGI Symbol;Acc:MGI:1913540]	100044530; 100042604; 66290	ENSMUSG00000083240; ENSMUSG00000082550; ENSMUSG00000039105	GO:0015992	GO:0016887; GO:0005515; GO:0051117; GO:0008553; GO:0016820	GO:0016471; GO:0005622; GO:0005886; GO:0005765	14.54	0.7448	1.676	0.0477	0.1559	14.16	14.91	14.18	14.36	13.95	14.68	15.02	15.03	NA
A_51_P428082	NM_009260	37	37	FALSE								8.837	0.7445	1.675	0.001839	0.08052	8.465	9.209	8.64	8.782	7.972	9.433	9.466	8.728	yellow
A_52_P455055	XM_148244	172	38	FALSE	Golgb1	golgi autoantigen, golgin subfamily b, macrogolgin 1 Gene [Source:MGI Symbol;Acc:MGI:1099447]	224139	ENSMUSG00000034243	GO:0016032		GO:0005794	7.916	0.7438	1.675	0.005048	0.09052	7.544	8.288	7.677	7.605	7.352	8.448	8.246	8.17	red
A_52_P19245	NM_022887	263	53	FALSE	Tsc1	tuberous sclerosis 1 Gene [Source:MGI Symbol;Acc:MGI:1929183]	64930	ENSMUSG00000026812	GO:0045792; GO:0050808; GO:0043666; GO:0042552; GO:0051291; GO:0008285; GO:0045859; GO:0021766; GO:0032956; GO:0006407; GO:0017148; GO:0051894; GO:0031397; GO:0032868; GO:0021987; GO:0001843; GO:0051492; GO:0001822; GO:0006813; GO:0032007; GO:0032862; GO:0009790; GO:0030030; GO:0055007; GO:0007399	GO:0030695; GO:0051087; GO:0032794; GO:0047485; GO:0005488	GO:0005938; GO:0005624; GO:0030027; GO:0005737; GO:0030426; GO:0016020; GO:0005829; GO:0005884; GO:0033596; GO:0005792	10.24	0.7436	1.674	0.01719	0.1111	9.866	10.61	9.792	10.05	9.754	10.73	10.66	10.44	NA
A_51_P446510	NM_010129	236	12	FALSE	Emp3	epithelial membrane protein 3 Gene [Source:MGI Symbol;Acc:MGI:1098729]	13732	ENSMUSG00000040212	GO:0016049		GO:0016021; GO:0016020	9.352	0.7422	1.673	0.004027	0.08867	8.981	9.723	9.068	9.253	8.621	9.842	9.902	9.424	red
A_51_P141274	NM_027135	305	80	FALSE	Sec24d	Sec24 related gene family, member D (S. cerevisiae) Gene [Source:MGI Symbol;Acc:MGI:1916858]	69608	ENSMUSG00000039234	GO:0006888; GO:0006886	GO:0005515; GO:0008270	GO:0030127	11.82	0.7429	1.673	0.004687	0.08911	11.45	12.2	11.48	11.67	11.21	12.25	12.31	12.03	red
A_51_P419726	NM_011218	172	67	FALSE	Ptprs	protein tyrosine phosphatase, receptor type, S Gene [Source:MGI Symbol;Acc:MGI:97815]	19280	ENSMUSG00000013236	GO:0007155; GO:0006470; GO:0016311	GO:0004725; GO:0004872; GO:0016787; GO:0005515; GO:0016791	GO:0016021; GO:0016020	15.49	0.7427	1.673	0.1015	0.2206	15.12	15.86	15.23	15.39	14.73	15.74	15.85	15.99	NA
A_52_P558259	NM_207650	66	39	FALSE	Dtna	dystrobrevin alpha Gene [Source:MGI Symbol;Acc:MGI:106039]	13527	ENSMUSG00000024302		GO:0005509; GO:0008270; GO:0005515	GO:0042383; GO:0045202; GO:0005792; GO:0030054; GO:0005737; GO:0016014	6.843	0.7413	1.672	0.001716	0.07923	6.472	7.213	6.54	6.582	6.295	7.268	7.382	6.991	red
A_51_P347333	AK012530	524	69	FALSE								14.18	0.7413	1.672	0.05945	0.1706	13.81	14.55	13.88	14.08	13.46	14.29	14.82	14.53	NA
A_52_P280821	NAP123201-1	176	19	FALSE								6.57	0.7416	1.672	0.1088	0.2287	6.199	6.941	6.11	6.214	6.273	7.228	7.096	6.498	NA
A_51_P326764	NM_133225	40	84	FALSE	Acbd3	acyl-Coenzyme A binding domain containing 3 Gene [Source:MGI Symbol;Acc:MGI:2181074]	170760	ENSMUSG00000026499	GO:0006694; GO:0006810	GO:0000062; GO:0005515	GO:0005794; GO:0000139; GO:0005739; GO:0016020; GO:0016021	10.44	0.741	1.671	0.1121	0.2327	10.07	10.81	10.28	10.43	9.504	10.78	10.86	10.79	NA
A_52_P605812	NM_178595	107	59	FALSE	Ptrh1	peptidyl-tRNA hydrolase 1 homolog (S. cerevisiae) Gene [Source:MGI Symbol;Acc:MGI:1913779]	329384	ENSMUSG00000053746	GO:0006412	GO:0004045; GO:0016787	GO:0005739	10.5	0.74	1.67	0.0003823	0.07724	10.13	10.87	10.15	10.27	9.97	10.86	11.04	10.71	red
A_52_P1196772	AK087259	471	14	FALSE								6.863	0.7402	1.67	0.03474	0.1372	6.493	7.233	6.442	6.566	6.471	7.172	7.066	7.461	NA
A_51_P155323	NM_010406	285	71	FALSE	Hc	hemolytic complement Gene [Source:MGI Symbol;Acc:MGI:96031]	15139	ENSMUSG00000026874	GO:0001701; GO:0006954; GO:0006956; GO:0032722; GO:0010575; GO:0010760	GO:0004866; GO:0005515	GO:0005576; GO:0005615	10.73	0.7403	1.67	0.09306	0.2103	10.36	11.1	10.26	10.68	10.15	11.14	10.94	11.23	NA
A_52_P17112	NM_133206	155	70	FALSE	Znrf1	zinc and ring finger 1 Gene [Source:MGI Symbol;Acc:MGI:2177308]	170737	ENSMUSG00000033545	GO:0019941; GO:0006281	GO:0016874; GO:0046872; GO:0005515; GO:0008270; GO:0003677	GO:0016020; GO:0030672; GO:0030054; GO:0031410; GO:0045202; GO:0005764; GO:0005768	13.59	0.7386	1.669	0.03459	0.1372	13.22	13.96	13.23	13.4	13.02	13.97	13.9	14	NA
A_51_P184853	NM_011856	530	52	FALSE	Odz2	odd Oz/ten-m homolog 2 (Drosophila) Gene [Source:MGI Symbol;Acc:MGI:1345184]	23964	ENSMUSG00000049336	GO:0007165	GO:0005509	GO:0016021; GO:0016020	7.056	0.7383	1.668	0.003863	0.08814	6.687	7.425	6.918	6.929	6.212	7.596	7.758	6.92	yellow
A_51_P459108	NM_013754	523	16	FALSE	Insl6	insulin-like 6 Gene [Source:MGI Symbol;Acc:MGI:1351595]	27356	ENSMUSG00000050957		GO:0005179	GO:0005576	9.101	0.738	1.668	0.01437	0.1072	8.732	9.47	8.743	8.906	8.548	9.489	9.485	9.437	NA
A_51_P356172	AK052576	9	36	FALSE	Akr1b10	aldo-keto reductase family 1, member B10 (aldose reductase) Gene [Source:MGI Symbol;Acc:MGI:1915111]		ENSMUSG00000061758				6	0.7377	1.668	0.0322	0.133	5.631	6.369	5.577	5.754	5.561	6.581	6.403	6.121	NA
A_52_P46085	NM_080638	526	58	FALSE	Mvp	major vault protein Gene [Source:MGI Symbol;Acc:MGI:1925638]	78388	ENSMUSG00000030681		GO:0005515	GO:0005737	11.41	0.7369	1.667	0.01244	0.1045	11.04	11.78	11.25	11.31	10.57	12.09	11.88	11.37	NA
A_51_P120066	AK161156	83	56	FALSE								8.653	0.7367	1.666	0.0103	0.1028	8.284	9.021	8.218	8.505	8.13	9.078	9.104	8.881	NA
A_52_P329367	NM_001025566	4	15	FALSE	Chka	choline kinase alpha Gene [Source:MGI Symbol;Acc:MGI:107760]		ENSMUSG00000024843				6.666	0.7362	1.666	0.08819	0.2048	6.298	7.034	6.219	6.535	6.14	7.375	7.244	6.484	NA
A_51_P117457	NM_175539	94	15	FALSE	Dcaf12l2	DDB1 and CUL4 associated factor 12-like 2 Gene [Source:MGI Symbol;Acc:MGI:2445178]	245403	ENSMUSG00000050926				10.6	0.7357	1.665	0.001752	0.08026	10.23	10.97	10.2	10.62	9.876	10.98	11.29	10.64	red
A_51_P256401	AK042482	223	5	FALSE								12.1	0.7353	1.665	0.002454	0.0836	11.73	12.46	11.6	12.16	11.42	12.27	12.91	12.22	yellow
A_51_P249471	AK035387	26	66	FALSE								9.794	0.7356	1.665	0.008073	0.09927	9.426	10.16	9.252	9.785	9.242	10.08	10.39	10.01	red
A_52_P105138	NM_177798	140	7	FALSE	Frs2	fibroblast growth factor receptor substrate 2 Gene [Source:MGI Symbol;Acc:MGI:1100860]	327826	ENSMUSG00000020170	GO:0000187; GO:0050678; GO:0008543; GO:0001759; GO:0001702; GO:0003281; GO:0007405; GO:0008595; GO:0046619; GO:0030900; GO:0060527	GO:0005158; GO:0005515; GO:0005069; GO:0005104	GO:0005886; GO:0005737	11.76	0.7351	1.665	0.03288	0.1342	11.39	12.13	11.17	11.73	11.28	11.98	12.2	12.21	NA
A_51_P275905	AK083397	76	35	FALSE	Fgl1	fibrinogen-like protein 1 Gene [Source:MGI Symbol;Acc:MGI:102795]		ENSMUSG00000031594				10.47	0.7346	1.664	0.0005081	0.07744	10.1	10.84	10.18	10.37	9.768	10.94	11.08	10.5	red
A_52_P6505	NM_026721	4	32	FALSE	Slc39a13	solute carrier family 39 (metal ion transporter), member 13 Gene [Source:MGI Symbol;Acc:MGI:1915677]		ENSMUSG00000002105	GO:0030001; GO:0055085; GO:0006829; GO:0006811	GO:0008270; GO:0046873	GO:0016020; GO:0016021	8.963	0.7347	1.664	0.005537	0.09245	8.595	9.33	8.595	8.865	8.325	9.439	9.555	8.996	red
A_51_P506835	AK033449	49	50	FALSE	Tdpoz1	TD and POZ domain containing 1 Gene [Source:MGI Symbol;Acc:MGI:2449436]	207213; 674115; 668359; 668346	ENSMUSG00000059676; ENSMUSG00000074428; ENSMUSG00000074426		GO:0005515		5.45	0.7349	1.664	0.005969	0.09331	5.082	5.817	4.983	5.242	5.022	5.606	6.014	5.831	red
A_51_P208330	NM_018883	337	78	FALSE	Camkk1	calcium/calmodulin-dependent protein kinase kinase 1, alpha Gene [Source:MGI Symbol;Acc:MGI:1891766]	55984	ENSMUSG00000020785	GO:0045860; GO:0006468; GO:0032147	GO:0005524; GO:0004683; GO:0016740; GO:0005516; GO:0000166; GO:0004672; GO:0004674	GO:0005737; GO:0005634; GO:0005625	10.62	0.7338	1.663	0.02161	0.1164	10.26	10.99	10.18	10.41	10.18	10.89	10.97	11.11	NA
A_51_P424221	XM_284454	236	7	FALSE								12.51	0.7341	1.663	0.057	0.1676	12.14	12.88	12.38	12.21	11.84	12.75	13.16	12.72	NA
A_51_P161574	NM_025794	5	71	FALSE	Etfdh	electron transferring flavoprotein, dehydrogenase Gene [Source:MGI Symbol;Acc:MGI:106100]	66841	ENSMUSG00000027809	GO:0006635; GO:0022900; GO:0006979; GO:0006810; GO:0055114; GO:0033539	GO:0016491; GO:0009055; GO:0051539; GO:0004174; GO:0048039; GO:0046872; GO:0043783; GO:0005506	GO:0005739; GO:0017133; GO:0005743; GO:0031305; GO:0016020; GO:0016021	11.33	0.7318	1.661	0.02799	0.127	10.96	11.7	10.88	11.08	10.93	11.45	11.73	11.91	NA
A_51_P219064	NM_133182	437	60	FALSE	mmu-mir-678; Prmt2	mmu-mir-678 [Source:miRBase;Acc:MI0004635]; protein arginine N-methyltransferase 2 Gene [Source:MGI Symbol;Acc:MGI:1316652]	15468	ENSMUSG00000076068; ENSMUSG00000020230		GO:0016740; GO:0008168; GO:0042802; GO:0005515	GO:0005737	13.65	0.7316	1.66	0.03913	0.1439	13.28	14.01	13.33	13.49	13.02	13.96	14.03	14.05	NA
A_51_P516125	BC013561	4	25	FALSE								9.773	0.7314	1.66	0.04775	0.1559	9.408	10.14	9.356	9.835	9.032	10.2	10.24	9.973	NA
A_52_P62223	NM_009163	51	50	FALSE	Sgpl1	sphingosine phosphate lyase 1 Gene [Source:MGI Symbol;Acc:MGI:1261415]	20397	ENSMUSG00000020097	GO:0010761; GO:0048008; GO:0060021; GO:0006807; GO:0048705; GO:0006915; GO:0001570; GO:0030097; GO:0009791; GO:0001822; GO:0019752; GO:0060325; GO:0006672; GO:0040014; GO:0008152	GO:0016831; GO:0030170; GO:0016829		11.86	0.7302	1.659	0.0004018	0.07724	11.49	12.22	11.48	11.65	11.35	12.21	12.36	12.11	red
A_52_P148922	TC1667542	258	83	FALSE								8.306	0.7304	1.659	0.002177	0.08207	7.94	8.671	7.76	8.245	7.816	8.457	9.043	8.512	red
A_51_P333111	NM_009676	386	66	FALSE	Aox1	aldehyde oxidase 1 Gene [Source:MGI Symbol;Acc:MGI:88035]	11761	ENSMUSG00000063558	GO:0055114	GO:0009055; GO:0050660; GO:0046872; GO:0016491; GO:0005506; GO:0051537; GO:0004031; GO:0051287; GO:0030151; GO:0051536; GO:0003824	GO:0005737	9.405	0.7307	1.659	0.004365	0.08911	9.04	9.77	9.178	9.159	8.782	9.885	9.983	9.443	red
A_52_P434499	NM_177159	308	51	FALSE								8.323	0.7304	1.659	0.004525	0.08911	7.957	8.688	8.057	8.123	7.692	8.816	8.757	8.49	red
A_51_P346165	NM_026644	508	48	FALSE	Agpat4	1-acylglycerol-3-phosphate O-acyltransferase 4 (lysophosphatidic acid acyltransferase, delta) Gene [Source:MGI Symbol;Acc:MGI:1915512]	68262	ENSMUSG00000023827	GO:0008152; GO:0008654	GO:0003841; GO:0016740; GO:0005515; GO:0008415	GO:0016021; GO:0016020	13.86	0.7307	1.659	0.0337	0.1359	13.49	14.22	13.52	13.67	13.28	14.05	14.35	14.27	NA
A_51_P268439	NM_023061	4	58	FALSE	Mcam	melanoma cell adhesion molecule Gene [Source:MGI Symbol;Acc:MGI:1933966]	84004	ENSMUSG00000032135	GO:0007155	GO:0005515	GO:0016020; GO:0016021	9.768	0.7305	1.659	0.1032	0.2226	9.403	10.13	9.237	9.726	9.247	10.04	9.984	10.38	NA
A_51_P494361	NM_175341	10	35	FALSE	Mbnl2	muscleblind-like 2 Gene [Source:MGI Symbol;Acc:MGI:2145597]		ENSMUSG00000022139	GO:0043484	GO:0008270; GO:0046872; GO:0003723; GO:0003676	GO:0005737; GO:0005634	12.33	0.7291	1.658	0.0525	0.1618	11.97	12.7	11.95	12.18	11.77	12.95	12.97	12.17	NA
A_52_P675052	XM_148244	68	62	FALSE	Golgb1	golgi autoantigen, golgin subfamily b, macrogolgin 1 Gene [Source:MGI Symbol;Acc:MGI:1099447]	224139	ENSMUSG00000034243	GO:0016032		GO:0005794	8.235	0.7297	1.658	0.1891	0.318	7.87	8.6	7.664	8.152	7.793	8.937	9.051	7.811	NA
A_51_P287206	NM_026210	224	80	FALSE	Fam18b	family with sequence similarity 18, member B Gene [Source:MGI Symbol;Acc:MGI:1914760]	100045386; 67510	ENSMUSG00000014177			GO:0016020; GO:0016021	11.21	0.729	1.657	0.001497	0.07771	10.84	11.57	10.72	11.02	10.79	11.49	11.76	11.46	red
A_51_P316379	NM_030258	485	20	FALSE	Gpr146	G protein-coupled receptor 146 Gene [Source:MGI Symbol;Acc:MGI:1933113]	80290	ENSMUSG00000044197	GO:0007186; GO:0007165	GO:0004872; GO:0004930	GO:0016021; GO:0005886	7.71	0.7289	1.657	0.006438	0.09509	7.345	8.074	7.347	7.512	7.177	8.183	8.145	7.895	red
A_51_P225808	NM_019963	228	71	FALSE	Stat2	signal transducer and activator of transcription 2 Gene [Source:MGI Symbol;Acc:MGI:103039]	20847	ENSMUSG00000040033	GO:0006355; GO:0007165; GO:0045449	GO:0005515; GO:0004871; GO:0003700; GO:0005509	GO:0005634; GO:0005737	9.779	0.7288	1.657	0.02747	0.126	9.415	10.14	9.38	9.66	9.203	10.34	10.2	9.883	NA
A_52_P90364	NM_029803	313	3	FALSE	Ifi27l2a	interferon, alpha-inducible protein 27 like 2A Gene [Source:MGI Symbol;Acc:MGI:1924183]	76933	ENSMUSG00000079017	GO:0007568; GO:0009615			10.8	0.7276	1.656	0.004754	0.08929	10.44	11.16	10.39	10.48	10.44	11.14	11.28	11.07	red
A_51_P370315	NM_011937	68	80	FALSE	AC122546.3; Gnpda1	glucosamine-6-phosphate deaminase 1 Gene [Source:MGI Symbol;Acc:MGI:1347054]	26384	ENSMUSG00000024437; ENSMUSG00000052102	GO:0007340; GO:0006044; GO:0006043; GO:0005975; GO:0006091	GO:0004342; GO:0016787	GO:0005737	10.95	0.7281	1.656	0.01181	0.104	10.59	11.32	10.61	10.79	10.37	11.48	11.5	10.97	NA
A_51_P120448	NM_025855	143	22	FALSE	Echdc1	enoyl Coenzyme A hydratase domain containing 1 Gene [Source:MGI Symbol;Acc:MGI:1277169]	52665	ENSMUSG00000019883	GO:0008152	GO:0003824		11.45	0.7279	1.656	0.01218	0.104	11.09	11.82	11.12	11.17	10.98	11.74	11.84	11.87	NA
A_52_P371154	NM_144792	229	4	FALSE	Sgms1	sphingomyelin synthase 1 Gene [Source:MGI Symbol;Acc:MGI:2444110]	208449	ENSMUSG00000040451	GO:0006629; GO:0006665; GO:0006954; GO:0043066; GO:0006686; GO:0016049	GO:0016740; GO:0016301; GO:0033188; GO:0005515; GO:0047493; GO:0003824; GO:0043565	GO:0005886; GO:0005783; GO:0005794; GO:0000138; GO:0005634; GO:0016021; GO:0030173; GO:0000139; GO:0016020	9.467	0.7266	1.655	0.01594	0.1089	9.104	9.831	9.289	9.247	8.775	9.84	10.01	9.641	NA
A_51_P410101	NM_013539	67	3	FALSE	Spsb2	splA/ryanodine receptor domain and SOCS box containing 2 Gene [Source:MGI Symbol;Acc:MGI:1315199]	14794	ENSMUSG00000038451	GO:0007242; GO:0019941		GO:0005737	10.8	0.7271	1.655	0.02475	0.1206	10.44	11.16	10.54	10.55	10.22	11.04	11.44	11.02	NA
A_51_P478952	NM_133898	429	1	FALSE	N4bp2l1	NEDD4 binding protein 2-like 1 Gene [Source:MGI Symbol;Acc:MGI:2140872]	100637	ENSMUSG00000041132		GO:0000166; GO:0017111		6.613	0.7259	1.654	0.01684	0.1103	6.25	6.976	6.222	6.313	6.214	6.827	7.228	6.872	NA
A_52_P391081	NM_172162	21	36	FALSE	Hinfp	histone H4 transcription factor Gene [Source:MGI Symbol;Acc:MGI:2429620]	100048014; 100045760; 102423	ENSMUSG00000032119	GO:0045445; GO:0000077; GO:0016481; GO:0051726; GO:0045184; GO:0001701; GO:0045941; GO:0006281; GO:0000083; GO:0043193	GO:0010843; GO:0019899; GO:0003713; GO:0042393; GO:0003700; GO:0046872; GO:0008270; GO:0016566; GO:0003677	GO:0005654; GO:0005634; GO:0015030; GO:0005622	10.81	0.7253	1.653	0.01192	0.104	10.45	11.17	10.4	10.66	10.28	11.25	11.24	11.03	NA
A_52_P373982	NM_026496	263	17	FALSE	Grhl2	grainyhead-like 2 (Drosophila) Gene [Source:MGI Symbol;Acc:MGI:2182543]	252973	ENSMUSG00000022286	GO:0045449	GO:0003700	GO:0005737; GO:0005634	6.686	0.7253	1.653	0.1162	0.237	6.323	7.048	6.466	6.518	5.985	6.918	6.974	7.254	NA
A_52_P267048	TC1778823	253	83	FALSE	Dr1	down-regulator of transcription 1 Gene [Source:MGI Symbol;Acc:MGI:1100515]		ENSMUSG00000029265				8.534	0.724	1.652	0.0005584	0.07744	8.172	8.896	8.05	8.508	7.959	8.807	9.223	8.659	red
A_52_P375156	NM_020270	268	25	FALSE	Scamp5	secretory carrier membrane protein 5 Gene [Source:MGI Symbol;Acc:MGI:1928948]	56807	ENSMUSG00000040722	GO:0015031; GO:0045956; GO:0006887; GO:0050715		GO:0000139; GO:0030672; GO:0045202; GO:0005768; GO:0005886; GO:0055038; GO:0005794; GO:0031410; GO:0016021; GO:0030054	11.19	0.7246	1.652	0.01184	0.104	10.83	11.56	10.94	10.95	10.62	11.58	11.83	11.27	NA
A_51_P384113	AK033963	381	73	FALSE	9330129D05Rik	RIKEN cDNA 9330129D05 gene Gene [Source:MGI Symbol;Acc:MGI:2443320]	338350	ENSMUSG00000042647	GO:0055114; GO:0008152	GO:0016627; GO:0003995		8.241	0.7235	1.651	0.001567	0.07771	7.879	8.603	7.932	7.896	7.809	8.699	8.565	8.543	red
A_51_P211573	NM_181400	84	46	FALSE	Wdr47	WD repeat domain 47 Gene [Source:MGI Symbol;Acc:MGI:2139593]	99512	ENSMUSG00000040389				9.906	0.723	1.651	0.05138	0.1601	9.544	10.27	9.429	9.792	9.412	10.01	10.32	10.48	NA
A_52_P123018	NM_010498	177	59	FALSE	Ids	iduronate 2-sulfatase Gene [Source:MGI Symbol;Acc:MGI:96417]	15931	ENSMUSG00000035847	GO:0008152	GO:0008484; GO:0003824; GO:0005515; GO:0016787; GO:0005509; GO:0004423	GO:0005764	10.04	0.723	1.651	0.09494	0.2131	9.674	10.4	9.698	9.858	9.466	10.28	10.26	10.66	NA
A_51_P519536	NM_001017959	39	73	FALSE	Lamp2	lysosomal-associated membrane protein 2 Gene [Source:MGI Symbol;Acc:MGI:96748]	16784	ENSMUSG00000016534	GO:0006412; GO:0006418	GO:0000166; GO:0004812; GO:0005524	GO:0005764; GO:0016020; GO:0030670; GO:0005770; GO:0016021; GO:0005886; GO:0005765; GO:0010008; GO:0005737	11.34	0.7221	1.65	0.005381	0.09206	10.98	11.7	10.82	11.19	10.93	11.64	11.83	11.64	red
A_51_P243646	NM_177706	383	56	FALSE	Gm4922	predicted gene 4922 Gene [Source:MGI Symbol;Acc:MGI:3644318]	237300	ENSMUSG00000044624	GO:0030317; GO:0006468	GO:0004674; GO:0000166; GO:0005524; GO:0004672		6.688	0.7213	1.649	0.01096	0.1036	6.328	7.049	6.299	6.317	6.367	7.081	7.128	6.937	NA
A_52_P399934	NM_010090	291	15	FALSE	Dusp2	dual specificity phosphatase 2 Gene [Source:MGI Symbol;Acc:MGI:101911]	13537	ENSMUSG00000027368	GO:0006470; GO:0016311	GO:0017017; GO:0004725; GO:0016787; GO:0051019; GO:0008138; GO:0016791	GO:0005634	13.99	0.7214	1.649	0.01807	0.1126	13.62	14.35	13.53	13.94	13.4	14.06	14.7	14.27	NA
A_52_P518422	NM_177358	236	79	FALSE	A630033E08Rik	RIKEN cDNA A630033E08 gene Gene [Source:MGI Symbol;Acc:MGI:2445132]	240041	ENSMUSG00000059142	GO:0006350; GO:0006355	GO:0008270; GO:0003676; GO:0046872	GO:0005634; GO:0005622	9.846	0.7219	1.649	0.03584	0.139	9.485	10.21	9.234	9.741	9.481	10.23	10.27	10.12	NA
A_51_P128491	NM_015749	68	50	FALSE	Tcn2	transcobalamin 2 Gene [Source:MGI Symbol;Acc:MGI:98534]	21452	ENSMUSG00000020432	GO:0006824; GO:0006811; GO:0015889	GO:0050897; GO:0031419	GO:0005615; GO:0005576	7.709	0.7185	1.646	0.00744	0.09788	7.35	8.069	7.48	7.562	7.008	8.078	8.368	7.761	red
A_52_P659904	S79463	169	54	FALSE	Sema4c	sema domain, immunoglobulin domain (Ig), transmembrane domain (TM) and short cytoplasmic domain, (semaphorin) 4C Gene [Source:MGI Symbol;Acc:MGI:109252]	20353	ENSMUSG00000026121	GO:0042692; GO:0007275; GO:0007399; GO:0032874	GO:0005515; GO:0004872	GO:0016020; GO:0014069; GO:0030672; GO:0016021	10.4	0.7191	1.646	0.02414	0.1198	10.04	10.76	10.22	10.3	9.602	10.84	10.89	10.55	NA
A_52_P619738	NM_026240	461	60	FALSE	Gramd3	GRAM domain containing 3 Gene [Source:MGI Symbol;Acc:MGI:1914815]	107022	ENSMUSG00000001700				8.072	0.7193	1.646	0.02627	0.1238	7.712	8.432	7.761	7.677	7.698	8.291	8.616	8.387	NA
A_52_P480402	AK147365	319	12	FALSE	Avl9	AVL9 homolog (S. cerevisiase) Gene [Source:MGI Symbol;Acc:MGI:1926187]	78937	ENSMUSG00000029787			GO:0016020; GO:0016021	9.913	0.7181	1.645	0.008104	0.09927	9.553	10.27	9.436	9.735	9.49	10.2	10.53	10.08	red
A_51_P264666	NM_009926	522	8	FALSE	Col11a2	collagen, type XI, alpha 2 Gene [Source:MGI Symbol;Acc:MGI:88447]	12815	ENSMUSG00000024330	GO:0060023; GO:0007605; GO:0048705; GO:0030199; GO:0001894; GO:0002062; GO:0007155; GO:0007165	GO:0005201; GO:0005102; GO:0005198	GO:0005581; GO:0005576	7.846	0.7181	1.645	0.0116	0.104	7.487	8.205	7.468	7.787	7.205	8.225	8.355	8.034	NA
A_51_P273684	NM_028803	208	58	FALSE	Gbe1	glucan (1,4-alpha-), branching enzyme 1 Gene [Source:MGI Symbol;Acc:MGI:1921435]	74185	ENSMUSG00000022707	GO:0005975; GO:0005978	GO:0016757; GO:0003844; GO:0043169; GO:0004553; GO:0003824		10.82	0.7184	1.645	0.07505	0.1888	10.47	11.18	10.38	10.7	10.32	11.07	11.07	11.41	NA
A_51_P296158	NM_001002895	281	85	FALSE	AI413582	expressed sequence AI413582 (AI413582), mRNA [Source:RefSeq DNA;Acc:NM_001002895]	106672	ENSMUSG00000062753				12.16	0.7168	1.644	0.01082	0.1032	11.8	12.52	11.84	11.88	11.68	12.59	12.71	12.26	NA
A_52_P614336	NM_011116	59	36	FALSE	Pld3	phospholipase D family, member 3 Gene [Source:MGI Symbol;Acc:MGI:1333782]	18807	ENSMUSG00000003363	GO:0016042; GO:0008152	GO:0070290; GO:0016787; GO:0004630; GO:0003824	GO:0016020; GO:0016021; GO:0005783; GO:0005789	12.51	0.7165	1.643	0.00267	0.0845	12.15	12.87	12.24	12.35	11.86	13.01	13.09	12.5	red
A_52_P276748	NM_026102	326	70	FALSE	Daam1	dishevelled associated activator of morphogenesis 1 Gene [Source:MGI Symbol;Acc:MGI:1914596]	208846	ENSMUSG00000034574	GO:0016043; GO:0030036	GO:0003779; GO:0005488	GO:0005737	10.61	0.7156	1.642	0.0007021	0.07744	10.25	10.97	10.27	10.39	10.09	11.01	11.13	10.77	red
A_52_P598492	ENSMUST00000050565	10	61	FALSE	Rbm20	RNA binding motif protein 20 Gene [Source:MGI Symbol;Acc:MGI:1920963]		ENSMUSG00000043639				7.162	0.7142	1.641	0.005688	0.093	6.805	7.519	6.782	6.984	6.649	7.511	7.598	7.449	red
A_52_P338110	NM_024190	327	69	FALSE	AC140336.1	chromatin modifying protein 1B (Chmp1b), mRNA [Source:RefSeq DNA;Acc:NM_024190]		ENSMUSG00000073543				10.74	0.7146	1.641	0.03012	0.1305	10.38	11.09	10.18	10.72	10.23	11.13	11.41	10.75	NA
A_52_P172691	AK028870	365	80	FALSE								6.42	0.7145	1.641	0.1989	0.3282	6.063	6.777	6.02	6.332	5.836	7.466	6.518	6.348	NA
A_51_P148221	NM_020025	299	43	FALSE	B3galt2	UDP-Gal:betaGlcNAc beta 1,3-galactosyltransferase, polypeptide 2 Gene [Source:MGI Symbol;Acc:MGI:1349461]	26878	ENSMUSG00000033849	GO:0006486; GO:0009312	GO:0008499; GO:0030145; GO:0008378; GO:0016757	GO:0016021; GO:0016020; GO:0005794; GO:0000139	6.501	0.7138	1.64	0.03812	0.1429	6.144	6.858	6.083	6.2	6.149	6.576	7.183	6.814	NA
A_51_P345470	NM_145501	142	51	FALSE	Pi4k2a	phosphatidylinositol 4-kinase type 2 alpha Gene [Source:MGI Symbol;Acc:MGI:1934031]	84095	ENSMUSG00000025178	GO:0002561; GO:0006661	GO:0004430; GO:0000166; GO:0016740; GO:0032403; GO:0016301; GO:0005524; GO:0016773	GO:0005737; GO:0005886; GO:0030672; GO:0031901; GO:0005887; GO:0005792; GO:0043204; GO:0070382; GO:0043234; GO:0045121	13.16	0.713	1.639	0.006771	0.09566	12.81	13.52	12.89	13.01	12.52	13.57	13.64	13.35	red
A_52_P220176	NM_015814	79	43	FALSE	Dkk3	dickkopf homolog 3 (Xenopus laevis) Gene [Source:MGI Symbol;Acc:MGI:1354952]	50781	ENSMUSG00000030772	GO:0030178; GO:0007275	GO:0004866	GO:0005576	13.07	0.7129	1.639	0.007309	0.09748	12.71	13.42	12.91	12.68	12.54	13.63	13.5	13.14	red
A_51_P521125	NM_025740	69	38	FALSE	Ccdc104	coiled-coil domain containing 104 Gene [Source:MGI Symbol;Acc:MGI:1913994]	216618	ENSMUSG00000020462				13.9	0.7125	1.639	0.04276	0.1493	13.55	14.26	13.67	13.64	13.34	14.17	14.26	14.35	NA
A_52_P483974	AK080165	270	31	FALSE	AC154660.3	deleted in lymphocytic leukemia, 2 (Dleu2), non-coding RNA [Source:RefSeq DNA;Acc:NR_028264]		ENSMUSG00000087313				8.676	0.7123	1.638	0.02045	0.1147	8.32	9.032	8.278	8.389	8.292	9.178	8.932	8.986	NA
A_52_P448357	NM_030203	27	3	FALSE	Tspyl4	TSPY-like 4 Gene [Source:MGI Symbol;Acc:MGI:106393]	72480	ENSMUSG00000039485	GO:0006334		GO:0005634	7.821	0.7121	1.638	0.09553	0.2137	7.465	8.178	7.621	7.711	7.065	8.119	8.162	8.251	NA
A_51_P500661	NM_183204	469	41	FALSE	Rnf182	ring finger protein 182 Gene [Source:MGI Symbol;Acc:MGI:3045355]	328234	ENSMUSG00000044164	GO:0019941	GO:0046872; GO:0008270; GO:0005515	GO:0016021; GO:0016020	7.66	0.7115	1.637	0.173	0.301	7.304	8.015	7.039	7.535	7.338	8.157	8.521	7.369	NA
A_51_P144090	NM_030696	47	51	FALSE	Slc16a3	solute carrier family 16 (monocarboxylic acid transporters), member 3 Gene [Source:MGI Symbol;Acc:MGI:1933438]	80879	ENSMUSG00000025161	GO:0055085; GO:0015711	GO:0015293; GO:0015355	GO:0016021; GO:0005886	15.53	0.7109	1.637	0.2346	0.3662	15.17	15.89	15.16	15.53	14.84	15.78	15.56	16.32	NA
A_51_P150648	NM_010684	7	55	FALSE	Lamp1	lysosomal-associated membrane protein 1 Gene [Source:MGI Symbol;Acc:MGI:96745]	16783	ENSMUSG00000031447	GO:0006914	GO:0005515	GO:0005765; GO:0042383; GO:0005771; GO:0042470; GO:0016021; GO:0009897; GO:0010008; GO:0016020; GO:0005764	14.57	0.71	1.636	0.01748	0.1116	14.22	14.93	14.1	14.41	14.14	14.95	15.15	14.67	NA
A_51_P386069	NM_176971	324	84	FALSE	Rab9b	RAB9B, member RAS oncogene family Gene [Source:MGI Symbol;Acc:MGI:2442454]	319642	ENSMUSG00000043463	GO:0007264; GO:0015031; GO:0006886; GO:0006913; GO:0007165	GO:0005525; GO:0000166; GO:0005515; GO:0003924	GO:0005886; GO:0005622	7.517	0.71	1.636	0.02015	0.1144	7.162	7.872	7.123	7.278	7.085	7.675	7.954	7.986	NA
A_52_P271	NM_029669	338	85	FALSE	Dnajc18	DnaJ (Hsp40) homolog, subfamily C, member 18 Gene [Source:MGI Symbol;Acc:MGI:1923844]	76594	ENSMUSG00000024350	GO:0006457; GO:0032259	GO:0051082; GO:0031072; GO:0003676; GO:0008168	GO:0016021; GO:0016020	12.05	0.7104	1.636	0.02121	0.1159	11.69	12.4	11.68	11.82	11.58	12.43	12.33	12.44	NA
A_51_P124467	BC063268	13	54	FALSE	Sik3	SIK family kinase 3 Gene [Source:MGI Symbol;Acc:MGI:2446296]	70661	ENSMUSG00000034135	GO:0006468	GO:0005524; GO:0004674; GO:0000166; GO:0016740; GO:0000287; GO:0004672	GO:0005737	11.67	0.7105	1.636	0.1123	0.2329	11.32	12.03	11.25	11.58	11.13	11.94	11.85	12.3	NA
A_51_P122740	NM_028123	234	19	FALSE	Slc37a3	solute carrier family 37 (glycerol-3-phosphate transporter), member 3 Gene [Source:MGI Symbol;Acc:MGI:1919394]	72144	ENSMUSG00000029924	GO:0008643; GO:0055085		GO:0016020; GO:0016021	11.02	0.7089	1.635	0.002735	0.0845	10.66	11.37	10.61	10.73	10.64	11.25	11.45	11.41	red
A_51_P381558	NM_133914	516	15	FALSE	Rasa4	RAS p21 protein activator 4 Gene [Source:MGI Symbol;Acc:MGI:1858600]	54153	ENSMUSG00000004952	GO:0051056; GO:0007242; GO:0007165	GO:0005096; GO:0008270; GO:0046872	GO:0005737; GO:0005622; GO:0005886; GO:0005829	9.757	0.7094	1.635	0.004072	0.08867	9.402	10.11	9.488	9.675	9.043	10.19	10.47	9.678	red
A_52_P62775	AK029930	220	56	FALSE								8.583	0.708	1.634	0.006166	0.0941	8.229	8.937	8.359	8.093	8.234	8.991	8.91	8.909	red
A_51_P163876	NM_173753	334	82	FALSE	Fnip1	folliculin interacting protein 1 Gene [Source:MGI Symbol;Acc:MGI:2444668]	216742	ENSMUSG00000035992			GO:0005737	6.798	0.7085	1.634	0.1882	0.317	6.444	7.153	6.803	6.431	6.099	7.029	6.917	7.512	NA
A_52_P299684	NM_172465	236	81	FALSE	Zdhhc9	zinc finger, DHHC domain containing 9 Gene [Source:MGI Symbol;Acc:MGI:2444393]	100047400; 208884	ENSMUSG00000036985		GO:0008270; GO:0016740; GO:0008415; GO:0046872	GO:0016020; GO:0005783; GO:0005794; GO:0005789; GO:0016021; GO:0000139	11.67	0.7076	1.633	0.007103	0.09661	11.32	12.02	11.26	11.56	11.13	11.98	12.16	11.93	red
A_52_P665675	NM_013454	499	73	FALSE	Abca1	ATP-binding cassette, sub-family A (ABC1), member 1 Gene [Source:MGI Symbol;Acc:MGI:99607]	11303	ENSMUSG00000015243	GO:0045332; GO:0016197; GO:0033344; GO:0002790; GO:0055091; GO:0043691; GO:0006497; GO:0033700; GO:0032488; GO:0007040; GO:0006911; GO:0050702; GO:0060155; GO:0008203; GO:0030819; GO:0032367; GO:0042632; GO:0034380; GO:0007186; GO:0010875; GO:0006810	GO:0005524; GO:0005515; GO:0030349; GO:0005548; GO:0034188; GO:0017127; GO:0000166; GO:0031267; GO:0016887; GO:0008509; GO:0017111	GO:0045121; GO:0005794; GO:0005887; GO:0005886; GO:0045335; GO:0005624	7.305	0.7079	1.633	0.01081	0.1032	6.951	7.659	6.998	7.108	6.748	7.561	7.915	7.5	NA
A_51_P294550	NM_019829	132	46	FALSE	Stx5a	syntaxin 5A Gene [Source:MGI Symbol;Acc:MGI:1928483]	56389	ENSMUSG00000010110	GO:0016192; GO:0006886; GO:0042147	GO:0005484; GO:0005515; GO:0047485	GO:0000139; GO:0016020; GO:0016021; GO:0005783; GO:0005794; GO:0005634; GO:0033116	10.39	0.7077	1.633	0.01814	0.1126	10.03	10.74	10.16	10.25	9.686	11.06	10.82	10.35	NA
A_51_P446132	NM_172601	40	24	FALSE	Rab2b	RAB2B, member RAS oncogene family Gene [Source:MGI Symbol;Acc:MGI:1923588]	76338	ENSMUSG00000022159	GO:0015031; GO:0007264; GO:0006886; GO:0006913; GO:0007165; GO:0006355; GO:0016192	GO:0000166; GO:0005525; GO:0003924; GO:0005515; GO:0005524; GO:0008134	GO:0005622; GO:0005794; GO:0000139; GO:0005783; GO:0005886; GO:0005789	11.66	0.7073	1.633	0.02067	0.1149	11.3	12.01	11.26	11.52	11.12	11.94	12.07	12.02	NA
A_51_P123017	NM_011818	11	13	FALSE	Gmcl1	germ cell-less homolog 1 (Drosophila) Gene [Source:MGI Symbol;Acc:MGI:1345156]	23885	ENSMUSG00000001157	GO:0007283; GO:0045449; GO:0007275; GO:0030154	GO:0005515	GO:0016363; GO:0005635; GO:0005634	12.04	0.7071	1.633	0.03016	0.1305	11.69	12.4	11.56	11.99	11.53	12.21	12.51	12.47	NA
A_52_P484903	NM_008037	18	60	FALSE								7.983	0.7079	1.633	0.03055	0.1312	7.629	8.337	7.527	7.925	7.434	8.298	8.814	7.898	NA
A_52_P320945	NM_172734	525	76	FALSE	Stk38l	serine/threonine kinase 38 like Gene [Source:MGI Symbol;Acc:MGI:1922250]	100041868; 232533	ENSMUSG00000001630	GO:0006468; GO:0051128; GO:0007243	GO:0004674; GO:0005524; GO:0016740; GO:0000166; GO:0003779; GO:0000287; GO:0004672; GO:0005515	GO:0005737; GO:0015629	10.08	0.7074	1.633	0.04853	0.1568	9.721	10.43	9.789	9.834	9.541	10.28	10.44	10.57	NA
A_51_P259876	NM_001081039	87	25	FALSE	Dock9	dedicator of cytokinesis 9 Gene [Source:MGI Symbol;Acc:MGI:106321]	105445	ENSMUSG00000025558		GO:0005089; GO:0017048; GO:0005085; GO:0005488	GO:0012505; GO:0016020	10.66	0.7075	1.633	0.1283	0.2515	10.3	11.01	10.43	10.52	9.949	10.88	10.93	11.22	NA
A_51_P172054	NM_019521	443	4	FALSE	Gas6	growth arrest specific 6 Gene [Source:MGI Symbol;Acc:MGI:95660]	14456	ENSMUSG00000031451	GO:0040008; GO:0031100; GO:0007155	GO:0005509; GO:0005198	GO:0005576	5.88	0.7067	1.632	0.004238	0.08911	5.527	6.234	5.422	5.673	5.487	6.087	6.471	6.143	red
A_51_P149503	NM_145217	114	81	FALSE	Diras1	DIRAS family, GTP-binding RAS-like 1 Gene [Source:MGI Symbol;Acc:MGI:2183442]	208666	ENSMUSG00000043670	GO:0007264; GO:0007165; GO:0006886; GO:0006913; GO:0015031	GO:0003924; GO:0000166; GO:0005525; GO:0005515	GO:0005886; GO:0005622	12.52	0.7064	1.632	0.01541	0.1081	12.17	12.87	12.31	12.34	11.85	12.84	13.12	12.66	NA
A_52_P656545	NM_139144	290	85	FALSE	Ogt	O-linked N-acetylglucosamine (GlcNAc) transferase (UDP-N-acetylglucosamine:polypeptide-N-acetylglucosaminyl transferase) Gene [Source:MGI Symbol;Acc:MGI:1339639]	108155	ENSMUSG00000034160	GO:0006493; GO:0006396; GO:0070207	GO:0005515; GO:0016757; GO:0008375; GO:0008080; GO:0042277; GO:0048029; GO:0016262	GO:0005737; GO:0070688; GO:0005634; GO:0005622; GO:0005829	9.155	0.7059	1.631	0.01622	0.1094	8.802	9.508	8.998	8.807	8.602	9.772	9.333	9.42	NA
A_52_P78659	NM_024288	41	52	FALSE	Rmnd5a	required for meiotic nuclear division 5 homolog A (S. cerevisiae) Gene [Source:MGI Symbol;Acc:MGI:1915727]	100047670; 68477	ENSMUSG00000002222				8.156	0.7058	1.631	0.03675	0.1406	7.803	8.508	7.946	7.8	7.662	8.424	8.48	8.621	NA
A_51_P204387	NM_172583	155	1	FALSE	Tmem63c	transmembrane protein 63c Gene [Source:MGI Symbol;Acc:MGI:2444386]	217733	ENSMUSG00000034145			GO:0016021; GO:0016020	9.165	0.7052	1.63	0.01224	0.104	8.812	9.517	8.929	9.143	8.364	9.477	9.927	9.148	NA
A_52_P591542	NM_001081182	30	81	FALSE	Atp8b2	ATPase, class I, type 8B, member 2 Gene [Source:MGI Symbol;Acc:MGI:1859660]	54667	ENSMUSG00000060671	GO:0006754; GO:0015914; GO:0008152	GO:0005524; GO:0015662; GO:0000287; GO:0004012; GO:0000166; GO:0016820; GO:0016787; GO:0003824	GO:0016020; GO:0016021	12	0.7039	1.629	0.02931	0.1289	11.65	12.36	11.75	11.94	11.26	12.33	12.53	12.21	NA
A_52_P684830	NM_009318	238	4	FALSE	Tapbp	TAP binding protein Gene [Source:MGI Symbol;Acc:MGI:1201689]	21356	ENSMUSG00000024308	GO:0019885; GO:0006952; GO:0002479; GO:0050823; GO:0002397		GO:0016020; GO:0005887; GO:0005783; GO:0005789; GO:0042824; GO:0005792	8.964	0.7042	1.629	0.0728	0.1864	8.612	9.316	8.756	8.935	8.146	9.554	9.253	9.142	NA
A_52_P682745	NM_172803	234	57	FALSE	Dock4	dedicator of cytokinesis 4 Gene [Source:MGI Symbol;Acc:MGI:1918006]	238130	ENSMUSG00000035954	GO:0007165	GO:0017124; GO:0005085	GO:0032420; GO:0012505; GO:0016020; GO:0005622	12.03	0.7039	1.629	0.08613	0.2018	11.68	12.38	11.69	11.86	11.5	12.62	12.77	11.76	NA
A_51_P164686	NM_133626	197	25	FALSE	Rrbp1	ribosome binding protein 1 Gene [Source:MGI Symbol;Acc:MGI:1932395]	81910	ENSMUSG00000027422	GO:0015031		GO:0030176	13.5	0.7043	1.629	0.1123	0.2329	13.15	13.85	13.38	13.14	12.93	13.73	13.7	14.13	NA
A_52_P234073	NM_013463	277	31	FALSE	Gla	galactosidase, alpha Gene [Source:MGI Symbol;Acc:MGI:1347344]	11605	ENSMUSG00000031266	GO:0009311; GO:0008152; GO:0046477; GO:0005975	GO:0004553; GO:0042803; GO:0005102; GO:0003824; GO:0004557; GO:0043169	GO:0005576; GO:0005794; GO:0005737; GO:0005764	10.46	0.7028	1.628	0.03947	0.1444	10.11	10.81	9.967	10.21	10.15	10.77	11.09	10.57	NA
A_52_P84901	NM_133891	280	76	FALSE	Slc44a1	solute carrier family 44, member 1 Gene [Source:MGI Symbol;Acc:MGI:2140592]	100434	ENSMUSG00000028412	GO:0015871; GO:0006810	GO:0015220	GO:0016020; GO:0016021; GO:0005741; GO:0005886; GO:0005739	8.888	0.7021	1.627	0.003263	0.08718	8.537	9.239	8.674	8.75	8.188	9.438	9.378	8.903	red
A_51_P293127	NM_173399	26	27	FALSE	Zbtb5	zinc finger and BTB domain containing 5 Gene [Source:MGI Symbol;Acc:MGI:1924601]	627532; 230119	ENSMUSG00000049657	GO:0045449	GO:0003676; GO:0008270; GO:0005515; GO:0046872; GO:0003677	GO:0005622; GO:0005634	9.912	0.7021	1.627	0.01195	0.104	9.561	10.26	9.522	10.01	9.151	10.31	10.56	9.92	NA
A_51_P215995	AK037945	5	67	FALSE	Zswim6	zinc finger, SWIM domain containing 6 Gene [Source:MGI Symbol;Acc:MGI:1914513]		ENSMUSG00000078301				8.134	0.7024	1.627	0.01481	0.1078	7.783	8.485	7.673	8.011	7.664	8.298	8.619	8.539	NA
A_51_P259571	NM_145154	103	83	FALSE	Angptl6	angiopoietin-like 6 Gene [Source:MGI Symbol;Acc:MGI:1917976]	70726	ENSMUSG00000038742	GO:0001525; GO:0030154; GO:0007165; GO:0007275	GO:0005102	GO:0030141; GO:0005615; GO:0005576	12.18	0.7021	1.627	0.01489	0.1078	11.83	12.53	11.83	11.95	11.69	12.67	12.67	12.24	NA
A_51_P127469	NM_024284	155	49	FALSE	Hagh	hydroxyacyl glutathione hydrolase Gene [Source:MGI Symbol;Acc:MGI:95745]	14651	ENSMUSG00000024158	GO:0006750; GO:0005975; GO:0006749	GO:0008270; GO:0004416; GO:0046872; GO:0016787	GO:0005759; GO:0005739; GO:0005737	12.76	0.7021	1.627	0.02232	0.117	12.41	13.11	12.43	12.49	12.31	13.07	13.05	13.22	NA
A_52_P297398	NM_001039179	34	76	FALSE	Bicd2	bicaudal D homolog 2 (Drosophila) Gene [Source:MGI Symbol;Acc:MGI:1924145]	76895	ENSMUSG00000037933	GO:0006810; GO:0007018	GO:0005515	GO:0005794; GO:0005856; GO:0005737	11.67	0.7015	1.626	0.001358	0.07771	11.32	12.02	11.29	11.6	11.07	12	12.25	11.81	red
A_51_P134574	AK030305	48	40	FALSE	Col4a3bp	collagen, type IV, alpha 3 (Goodpasture antigen) binding protein Gene [Source:MGI Symbol;Acc:MGI:1915268]	68018	ENSMUSG00000021669	GO:0000902; GO:0055088; GO:0007165; GO:0001701; GO:0034976; GO:0006672; GO:0007029; GO:0006936; GO:0003007; GO:0070584; GO:0008283; GO:0006869	GO:0016301; GO:0005515	GO:0005739; GO:0005829; GO:0005737; GO:0005794; GO:0005783; GO:0048471	7.916	0.701	1.626	0.01471	0.1074	7.565	8.266	7.59	7.733	7.373	8.172	8.387	8.241	NA
A_51_P423091	NM_008027	386	67	FALSE								12.36	0.7013	1.626	0.02651	0.1243	12.01	12.71	12.13	12.17	11.71	12.93	13.01	12.18	NA
A_51_P350922	NM_153150	247	32	FALSE	Slc25a1	solute carrier family 25 (mitochondrial carrier, citrate transporter), member 1 Gene [Source:MGI Symbol;Acc:MGI:1345283]	13358	ENSMUSG00000003528	GO:0055085; GO:0006810	GO:0005515; GO:0005215; GO:0005488	GO:0016020; GO:0005739; GO:0005743; GO:0016021	12.89	0.7017	1.626	0.03134	0.1321	12.54	13.24	12.71	12.57	12.33	13.43	13.49	12.8	NA
A_51_P465161	NM_026152	156	6	FALSE	Dhdpsl	dihydrodipicolinate synthase-like, mitochondrial Gene [Source:MGI Symbol;Acc:MGI:1914682]	67432	ENSMUSG00000025176	GO:0008152	GO:0016829	GO:0005739	8.023	0.7001	1.625	0.004721	0.08927	7.672	8.373	7.705	7.851	7.461	8.474	8.459	8.185	red
A_52_P341449	NM_028352	310	19	FALSE	Pgm3	phosphoglucomutase 3 Gene [Source:MGI Symbol;Acc:MGI:97566]	109785	ENSMUSG00000056131	GO:0005975; GO:0019255; GO:0009790; GO:0007283; GO:0030097; GO:0006048	GO:0004610; GO:0000287; GO:0004614; GO:0016868		10.98	0.6991	1.624	0.0004699	0.07724	10.63	11.33	10.53	10.72	10.62	11.26	11.4	11.32	red
A_52_P377126	NM_028005	211	64	FALSE	2310047M10Rik	RIKEN cDNA 2310047M10 gene Gene [Source:MGI Symbol;Acc:MGI:1919173]	71923	ENSMUSG00000045176		GO:0005515		10.25	0.7	1.624	0.03129	0.132	9.897	10.6	9.957	10.13	9.606	10.7	10.59	10.5	NA
A_52_P578359	NM_008875	107	78	FALSE	Pld1	phospholipase D1 Gene [Source:MGI Symbol;Acc:MGI:109585]	18805	ENSMUSG00000027695	GO:0007154; GO:0050830; GO:0008152; GO:0016042; GO:0008654; GO:0009395; GO:0030335; GO:0043434; GO:0006654	GO:0003824; GO:0005515; GO:0035091; GO:0016787; GO:0070290; GO:0004630	GO:0030027; GO:0048471; GO:0031902; GO:0031985; GO:0005737; GO:0031982; GO:0005794; GO:0000139; GO:0005768; GO:0016020; GO:0005783; GO:0005789; GO:0005792	7.992	0.6984	1.623	0.01463	0.1072	7.643	8.341	7.638	7.805	7.484	8.387	8.337	8.299	NA
A_51_P356265	NM_016845	185	36	FALSE	Acrbp	proacrosin binding protein Gene [Source:MGI Symbol;Acc:MGI:1859515]	54137	ENSMUSG00000072770			GO:0005576; GO:0001669; GO:0031410	6.506	0.6983	1.623	0.0286	0.1277	6.157	6.855	6.261	6.092	6.119	7.034	6.554	6.978	NA
A_51_P183205	NM_172615	31	84	FALSE	1700021K19Rik	RIKEN cDNA 1700021K19 gene Gene [Source:MGI Symbol;Acc:MGI:1915160]	224118	ENSMUSG00000035629				11.85	0.6981	1.622	0.02698	0.1251	11.5	12.2	11.5	11.72	11.28	12.13	12.26	12.2	NA
A_51_P205481	NM_144843	51	8	FALSE	Mtmr6	myotubularin related protein 6 Gene [Source:MGI Symbol;Acc:MGI:2145637]	219135	ENSMUSG00000021987	GO:0016311	GO:0016791; GO:0005515; GO:0016787; GO:0004725; GO:0015269	GO:0005635; GO:0005634; GO:0005737	12.19	0.6974	1.622	0.06311	0.1752	11.84	12.54	11.9	12.05	11.59	12.39	12.59	12.65	NA
A_51_P103298	NM_001081329	213	26	FALSE	Zkscan2	zinc finger with KRAB and SCAN domains 2 Gene [Source:MGI Symbol;Acc:MGI:2444060]	210162	ENSMUSG00000030757	GO:0008150; GO:0006355; GO:0009401	GO:0003676; GO:0003674; GO:0008270; GO:0003677; GO:0003700; GO:0005351	GO:0005575; GO:0005622; GO:0005634	8.673	0.6969	1.621	0.008956	0.1009	8.324	9.021	8.298	8.323	8.352	9.086	8.891	9.086	red
A_52_P96748	NM_028235	404	8	FALSE	Ttc30b	tetratricopeptide repeat domain 30B Gene [Source:MGI Symbol;Acc:MGI:1919671]	72421	ENSMUSG00000075273	GO:0030030	GO:0005488	GO:0005929	6.435	0.6968	1.621	0.01433	0.1072	6.087	6.783	6.053	6.216	5.99	6.77	7.048	6.532	NA
A_52_P319581	NM_001037878	124	66	FALSE	Tcf25	transcription factor 25 (basic helix-loop-helix) Gene [Source:MGI Symbol;Acc:MGI:1914105]	66855	ENSMUSG00000001472	GO:0000122; GO:0045449	GO:0005515; GO:0003700	GO:0005634	15.2	0.6972	1.621	0.04719	0.1554	14.85	15.55	14.99	14.99	14.59	15.54	15.51	15.6	NA
A_51_P508580	NM_009328	205	83	FALSE	Tcf15	transcription factor 15 Gene [Source:MGI Symbol;Acc:MGI:104664]	21407	ENSMUSG00000068079	GO:0043583; GO:0048705; GO:0003016; GO:0007275; GO:0043588; GO:0035121; GO:0016265; GO:0048644; GO:0050884; GO:0048339; GO:0042755; GO:0045449; GO:0001756	GO:0030528; GO:0003677	GO:0005634	7.229	0.697	1.621	0.07947	0.1935	6.881	7.578	6.886	7.084	6.672	7.582	7.419	7.731	NA
A_52_P73134	NM_130796	351	49	FALSE	Snx18	sorting nexin 18 Gene [Source:MGI Symbol;Acc:MGI:2137642]	170625	ENSMUSG00000042364	GO:0007154; GO:0015031	GO:0035091; GO:0005515	GO:0016020; GO:0012505	10.3	0.6967	1.621	0.08719	0.2033	9.955	10.65	10.02	10.1	9.748	10.57	10.51	10.88	NA
A_51_P216108	NM_146244	506	12	FALSE	Rps6kl1	ribosomal protein S6 kinase-like 1 Gene [Source:MGI Symbol;Acc:MGI:2443413]	238323	ENSMUSG00000019235	GO:0006468	GO:0000166; GO:0016740; GO:0005524; GO:0004674; GO:0004672	GO:0005840	10.42	0.6965	1.621	0.08959	0.2063	10.07	10.77	10.02	10.33	9.863	10.51	10.78	11.01	NA
A_51_P412200	NM_010638	117	12	FALSE	Klf9	Kruppel-like factor 9 Gene [Source:MGI Symbol;Acc:MGI:1333856]	70273; 16601	ENSMUSG00000033863	GO:0045449; GO:0050847; GO:0007566	GO:0008270; GO:0003676; GO:0030528; GO:0046872; GO:0003677	GO:0005634; GO:0005622	8.496	0.6961	1.62	0.003328	0.08718	8.148	8.844	8.114	8.33	8.001	8.889	8.971	8.673	red
A_52_P274555	NM_172926	21	6	FALSE	Snx14	sorting nexin 14 Gene [Source:MGI Symbol;Acc:MGI:2155664]	244962	ENSMUSG00000032422	GO:0007154; GO:0015031	GO:0004871; GO:0005515; GO:0035091	GO:0016020; GO:0016021	11.29	0.695	1.619	0.02668	0.1245	10.95	11.64	10.99	11.13	10.73	11.6	11.67	11.65	NA
A_52_P628654	AK013883	281	54	FALSE								9.056	0.6947	1.619	0.1316	0.2557	8.709	9.404	8.544	8.929	8.654	9.51	9.913	8.788	NA
A_52_P209484	NM_025915	134	67	FALSE	Tmem88; Kdm6b	transmembrane protein 88 Gene [Source:MGI Symbol;Acc:MGI:1914270]; KDM1 lysine (K)-specific demethylase 6B Gene [Source:MGI Symbol;Acc:MGI:2448492]	67020; 216850	ENSMUSG00000045377; ENSMUSG00000018476	GO:0016577; GO:0000122	GO:0043565	GO:0016021; GO:0016020	8.042	0.6941	1.618	0.004373	0.08911	7.695	8.389	7.921	7.748	7.416	8.614	8.363	8.19	red
A_51_P108978	NM_016969	54	20	FALSE	Myadm	myeloid-associated differentiation marker Gene [Source:MGI Symbol;Acc:MGI:1355332]	50918	ENSMUSG00000068566			GO:0016020; GO:0016021	10.08	0.6941	1.618	0.01551	0.1081	9.729	10.42	9.892	9.997	9.296	10.65	10.52	10.1	NA
A_51_P520857	BC027278	396	74	FALSE	AL672049.5; AL672049.2	selenoprotein K pseudogene (LOC100134990), non-coding RNA [Source:RefSeq DNA;Acc:NR_004857]		ENSMUSG00000085415; ENSMUSG00000078563				13.65	0.6938	1.618	0.02322	0.1184	13.3	14	13.19	13.46	13.26	14.09	14.11	13.79	NA
A_52_P668146	NM_028181	7	75	FALSE	Ccpg1	cell cycle progression 1 Gene [Source:MGI Symbol;Acc:MGI:1196419]	72278	ENSMUSG00000034563	GO:0007049		GO:0016020; GO:0016021	6.664	0.6942	1.618	0.1172	0.2386	6.317	7.011	6.521	6.394	6.036	6.892	6.894	7.247	NA
A_51_P349367	BC082602	489	6	FALSE	Ccpg1	cell cycle progression 1 Gene [Source:MGI Symbol;Acc:MGI:1196419]	72278	ENSMUSG00000034563	GO:0007049		GO:0016021; GO:0016020	9.81	0.6936	1.617	0.02408	0.1197	9.464	10.16	9.462	9.661	9.267	9.939	10.44	10.1	NA
A_51_P107020	NM_001039000	360	48	FALSE	Kif5a	kinesin family member 5A Gene [Source:MGI Symbol;Acc:MGI:109564]	16572	ENSMUSG00000074657	GO:0007018	GO:0003777; GO:0000166; GO:0005524	GO:0005737; GO:0005871; GO:0035253; GO:0043005; GO:0005874	12.66	0.6931	1.617	0.091	0.208	12.32	13.01	12.33	12.52	12.11	12.95	12.86	13.22	NA
A_51_P306731	NM_172715	314	78	FALSE	Agpat9	1-acylglycerol-3-phosphate O-acyltransferase 9 Gene [Source:MGI Symbol;Acc:MGI:3603816]	231510	ENSMUSG00000029314	GO:0008654; GO:0032006; GO:0019432; GO:0008152	GO:0008415; GO:0016740; GO:0004366	GO:0016021; GO:0005789; GO:0005783; GO:0016020	9.383	0.6921	1.616	0.001742	0.08001	9.037	9.729	9.118	8.992	9.001	9.775	9.741	9.67	red
A_52_P134083	NM_180962	295	13	FALSE	Cyhr1	cysteine and histidine rich 1 Gene [Source:MGI Symbol;Acc:MGI:1859320]	54151	ENSMUSG00000053929		GO:0008270; GO:0046872; GO:0005515	GO:0005737; GO:0005635; GO:0048471	10.56	0.6915	1.615	0.001473	0.07771	10.22	10.91	10.19	10.4	10.07	10.83	11.12	10.79	red
A_52_P247733	AK053118	368	75	FALSE	Prune	prune homolog (Drosophila) Gene [Source:MGI Symbol;Acc:MGI:1925152]	229589	ENSMUSG00000015711	GO:0005975	GO:0016787; GO:0046872; GO:0030145; GO:0004427; GO:0005515; GO:0016462; GO:0004553	GO:0005925; GO:0005737; GO:0030054; GO:0005634	7.992	0.6906	1.614	0.004459	0.08911	7.647	8.338	7.44	8.144	7.356	8.223	8.786	8.003	yellow
A_51_P410300	AK220319	55	12	FALSE	Clcn6	chloride channel 6 Gene [Source:MGI Symbol;Acc:MGI:1347049]		ENSMUSG00000029016	GO:0055085; GO:0006821	GO:0005216; GO:0005247	GO:0016021; GO:0016020	9.487	0.6908	1.614	0.04056	0.146	9.141	9.832	9.144	9.369	8.911	10.03	9.779	9.69	NA
A_51_P428013	AK005562	415	54	FALSE	Eml2	echinoderm microtubule associated protein like 2 Gene [Source:MGI Symbol;Acc:MGI:1919455]	72205	ENSMUSG00000040811	GO:0006508	GO:0004252; GO:0005515	GO:0043231; GO:0005737; GO:0005874	11.99	0.6907	1.614	0.1358	0.2608	11.65	12.34	12	11.98	10.97	12.35	12.44	12.22	NA
A_52_P661972	BB073606	396	49	FALSE	9230112E08Rik	RIKEN cDNA 9230112E08 gene Gene [Source:MGI Symbol;Acc:MGI:2444774]		ENSMUSG00000070461				7.605	0.6885	1.612	0.0002032	0.07724	7.261	7.95	7.287	7.498	6.998	7.989	8.168	7.692	red
A_52_P634447	BC095977	153	59	FALSE	Hs1bp3	HCLS1 binding protein 3 Gene [Source:MGI Symbol;Acc:MGI:1913224]	58240	ENSMUSG00000020605	GO:0007154; GO:0007166; GO:0030217	GO:0005515; GO:0035091		11.09	0.6888	1.612	0.01802	0.1126	10.75	11.44	11.08	10.84	10.32	11.71	11.72	10.88	NA
A_52_P103628	NAP103812-1	1	54	FALSE	RP23-383D12.1; AC102376.2			ENSMUSG00000078238; ENSMUSG00000063628		GO:0005509		7.068	0.6877	1.611	0.002015	0.08186	6.724	7.412	6.681	6.908	6.583	7.43	7.561	7.243	red
A_52_P652704	NM_011020	68	72	FALSE	Hspa4l	heat shock protein 4 like Gene [Source:MGI Symbol;Acc:MGI:107422]	18415	ENSMUSG00000025757	GO:0006986; GO:0006457	GO:0000166; GO:0005515; GO:0005524	GO:0005634; GO:0005737	10.56	0.6882	1.611	0.002937	0.08479	10.22	10.9	10.15	10.36	10.13	10.78	11.03	10.89	red
A_51_P169745	NM_011653	75	57	FALSE								16.19	0.6871	1.61	0.06574	0.1783	15.85	16.54	15.92	16.07	15.57	16.45	16.54	16.62	NA
A_51_P177984	NM_207217	138	53	FALSE	Itfg3	integrin alpha FG-GAP repeat containing 3 Gene [Source:MGI Symbol;Acc:MGI:2146854]	106581	ENSMUSG00000024187			GO:0016021; GO:0016020	13.09	0.6859	1.609	0.0002022	0.07724	12.74	13.43	12.89	13.01	12.33	13.57	13.68	13.03	yellow
A_51_P342622	BC013553	337	18	FALSE	Ccdc28a	coiled-coil domain containing 28A Gene [Source:MGI Symbol;Acc:MGI:2443508]		ENSMUSG00000059554				6.941	0.6861	1.609	0.02272	0.1176	6.598	7.284	6.748	6.532	6.513	7.224	7.336	7.291	NA
A_52_P652293	AK038152	60	84	FALSE								7.046	0.6849	1.608	0.009376	0.1013	6.703	7.388	6.653	6.855	6.602	7.231	7.525	7.41	red
A_52_P151974	AK017285	246	64	FALSE	Clcn5	chloride channel 5 Gene [Source:MGI Symbol;Acc:MGI:99486]	12728	ENSMUSG00000004317	GO:0006897; GO:0055085; GO:0006821; GO:0006811	GO:0005216; GO:0005247; GO:0015297; GO:0031404; GO:0000166; GO:0005524	GO:0016020; GO:0016021; GO:0045177; GO:0000139; GO:0005886; GO:0010008; GO:0005768; GO:0005794	10.91	0.685	1.608	0.02758	0.1261	10.56	11.25	10.54	10.72	10.43	11.16	11.24	11.35	NA
A_51_P152404	NM_026166	218	16	FALSE	Ikbip	IKBKB interacting protein Gene [Source:MGI Symbol;Acc:MGI:1914704]	67454	ENSMUSG00000019975	GO:0006917; GO:0010165	GO:0005515	GO:0016021; GO:0005783; GO:0016020; GO:0005789	10.11	0.685	1.608	0.05252	0.1618	9.767	10.45	9.759	9.879	9.661	10.29	10.39	10.67	NA
A_51_P228722	NM_009147	222	15	FALSE								9.313	0.6851	1.608	0.1699	0.2981	8.97	9.655	9.356	9.002	8.552	9.566	9.538	9.861	NA
A_51_P161890	NM_010189	29	12	FALSE	Fcgrt	Fc receptor, IgG, alpha chain transporter Gene [Source:MGI Symbol;Acc:MGI:103017]	14132	ENSMUSG00000003420	GO:0019882; GO:0006955	GO:0030881	GO:0016020; GO:0016021; GO:0042612	8.288	0.6845	1.607	0.00171	0.07913	7.946	8.631	8.025	8.186	7.627	8.658	8.877	8.357	red
A_52_P421133	NM_007533	19	48	FALSE	Bckdha	branched chain ketoacid dehydrogenase E1, alpha polypeptide Gene [Source:MGI Symbol;Acc:MGI:107701]	12039	ENSMUSG00000060376	GO:0009083; GO:0051384; GO:0045893; GO:0055114; GO:0051591; GO:0007584; GO:0008152	GO:0032403; GO:0030955; GO:0016536; GO:0003863; GO:0046872; GO:0003826; GO:0016624	GO:0005739; GO:0005947; GO:0005759	9.909	0.6845	1.607	0.004927	0.08949	9.567	10.25	9.675	9.715	9.311	10.38	10.47	9.904	red
A_51_P284244	NM_025360	320	33	FALSE	Tmed3	transmembrane emp24 domain containing 3 Gene [Source:MGI Symbol;Acc:MGI:1913361]	66111	ENSMUSG00000032353	GO:0015031; GO:0006810		GO:0005794; GO:0016021; GO:0033116; GO:0016020	14.47	0.6846	1.607	0.01674	0.1102	14.13	14.81	14.14	14.16	14.08	14.67	14.84	14.93	NA
A_51_P134627	NM_178283	34	2	FALSE	Asb13	ankyrin repeat and SOCS box-containing 13 Gene [Source:MGI Symbol;Acc:MGI:2145525]	142688	ENSMUSG00000033781	GO:0019941; GO:0007242	GO:0005515		9.754	0.6848	1.607	0.01738	0.1113	9.412	10.1	9.406	9.626	9.203	9.973	10.25	10.07	NA
A_51_P375509	NM_175318	250	77	FALSE	Spty2d1	SPT2, Suppressor of Ty, domain containing 1 (S. cerevisiae) Gene [Source:MGI Symbol;Acc:MGI:2142062]	101685	ENSMUSG00000049516				8.658	0.684	1.607	0.03747	0.1417	8.316	9	8.341	8.43	8.178	8.897	8.969	9.134	NA
A_52_P91618	NM_030257	80	62	FALSE	Lysmd3	LysM, putative peptidoglycan-binding, domain containing 3 Gene [Source:MGI Symbol;Acc:MGI:1915906]	80289	ENSMUSG00000035840	GO:0016998		GO:0016021; GO:0016020	9.243	0.6844	1.607	0.07558	0.1893	8.901	9.585	8.812	9.041	8.849	9.714	9.907	9.135	NA
A_52_P621817	NM_009557	241	47	FALSE	Zfp46	zinc finger protein 46 Gene [Source:MGI Symbol;Acc:MGI:99192]	22704	ENSMUSG00000051351	GO:0006355; GO:0006350	GO:0003676; GO:0008270; GO:0046872; GO:0003677	GO:0005622; GO:0005634	11.14	0.6833	1.606	0.009757	0.1021	10.8	11.48	10.61	10.95	10.83	11.41	11.51	11.51	red
A_51_P363642	NM_138581	395	63	FALSE	1700088E04Rik	RIKEN cDNA 1700088E04 gene Gene [Source:MGI Symbol;Acc:MGI:1920774]	27660	ENSMUSG00000033029	GO:0008150	GO:0003674	GO:0005575	8.985	0.6837	1.606	0.02953	0.1294	8.643	9.327	8.724	8.785	8.42	9.557	9.557	8.866	NA
A_52_P625277	NM_183220	459	52	FALSE	Accs	1-aminocyclopropane-1-carboxylate synthase homolog (Arabidopsis)(non-functional) Gene [Source:MGI Symbol;Acc:MGI:1919717]	329470	ENSMUSG00000040272	GO:0009058	GO:0003824; GO:0016769; GO:0030170; GO:0016847		9.039	0.6828	1.605	0.002734	0.0845	8.698	9.38	8.761	8.761	8.571	9.376	9.46	9.305	red
A_51_P456914	NM_175312	157	41	FALSE								9.65	0.6827	1.605	0.007671	0.09835	9.309	9.992	9.249	9.41	9.268	10.05	10.07	9.862	red
A_51_P488340	NM_016715	391	73	FALSE	Crlf2	cytokine receptor-like factor 2 Gene [Source:MGI Symbol;Acc:MGI:1889506]	57914	ENSMUSG00000033467		GO:0004872	GO:0016021; GO:0005576; GO:0005886	13.22	0.6829	1.605	0.02519	0.1214	12.88	13.56	12.92	12.99	12.73	13.52	13.54	13.63	NA
A_51_P173043	NM_010118	21	31	FALSE	Egr2	early growth response 2 Gene [Source:MGI Symbol;Acc:MGI:95296]	13654	ENSMUSG00000037868	GO:0008045; GO:0021666; GO:0007611; GO:0021660; GO:0042552; GO:0032868; GO:0021569; GO:0021612; GO:0035284; GO:0048168; GO:0030278; GO:0045944; GO:0006355; GO:0007622; GO:0014037	GO:0046872; GO:0003700; GO:0005515; GO:0008270; GO:0003677	GO:0005622; GO:0005634	6.671	0.6826	1.605	0.04698	0.1552	6.33	7.013	6.256	6.555	6.179	6.871	7.012	7.154	NA
A_51_P431018	NM_019414	62	15	FALSE	Selenbp2	selenium binding protein 2 Gene [Source:MGI Symbol;Acc:MGI:104859]	20342	ENSMUSG00000068877	GO:0015031	GO:0008430	GO:0005634; GO:0005829; GO:0016020; GO:0005737	7.334	0.6822	1.605	0.0492	0.1576	6.993	7.675	6.894	7.105	6.979	7.588	7.51	7.927	NA
A_52_P577624	NM_138664	389	2	FALSE	Dnajc28	DnaJ (Hsp40) homolog, subfamily C, member 28 Gene [Source:MGI Symbol;Acc:MGI:2181053]	246738	ENSMUSG00000039763		GO:0031072		6.546	0.6828	1.605	0.06158	0.1733	6.205	6.888	6.325	6.234	6.055	6.723	6.876	7.064	NA
A_52_P120228	BC019958	415	68	FALSE	AL606962.1			ENSMUSG00000085875				7.467	0.6812	1.604	0.009074	0.101	7.126	7.807	7.142	7.215	7.022	7.924	7.774	7.725	red
A_51_P366704	NM_015729	497	9	FALSE	Acox1	acyl-Coenzyme A oxidase 1, palmitoyl Gene [Source:MGI Symbol;Acc:MGI:1330812]	11430	ENSMUSG00000020777	GO:0055114; GO:0006635; GO:0007283; GO:0006631; GO:0006412; GO:0006418; GO:0008152; GO:0006091; GO:0000038; GO:0006629; GO:0006693	GO:0003995; GO:0050660; GO:0003997; GO:0000166; GO:0004812; GO:0005524; GO:0016627; GO:0047485	GO:0005739; GO:0005737; GO:0005777; GO:0005778	13.16	0.6817	1.604	0.02473	0.1206	12.82	13.5	12.76	13.07	12.64	13.34	13.64	13.54	NA
A_52_P493882	AK086455	2	42	FALSE	AL954348.1	RIKEN cDNA 2810403D21 gene (2810403D21Rik), non-coding RNA [Source:RefSeq DNA;Acc:NR_015493]		ENSMUSG00000086629				7.826	0.6814	1.604	0.0357	0.139	7.485	8.167	7.334	7.69	7.432	8.28	8.252	7.969	NA
A_52_P1187549	AK009643	251	5	FALSE								5.805	0.6817	1.604	0.09252	0.2095	5.464	6.146	5.275	5.616	5.5	6.402	6.098	5.936	NA
A_51_P230904	NM_019877	75	50	FALSE	Copz2	coatomer protein complex, subunit zeta 2 Gene [Source:MGI Symbol;Acc:MGI:1929008]	56358	ENSMUSG00000018672	GO:0015031; GO:0016192; GO:0006810		GO:0030663; GO:0000139; GO:0016020; GO:0005794; GO:0031410; GO:0005737; GO:0030126	9.869	0.6804	1.603	0.003134	0.08669	9.528	10.21	9.533	9.724	9.327	10.14	10.44	10.05	red
A_51_P267587	BC052902	133	37	FALSE								9.119	0.6806	1.603	0.02881	0.128	8.779	9.459	8.837	8.863	8.637	9.571	9.317	9.489	NA
A_51_P216905	NM_007438	427	42	FALSE								17.29	0.6808	1.603	0.06423	0.1767	16.95	17.63	17	17.13	16.72	17.57	17.56	17.75	NA
A_51_P139848	NM_011712	352	42	FALSE	Wbp5	WW domain binding protein 5 Gene [Source:MGI Symbol;Acc:MGI:109567]	22381	ENSMUSG00000042712		GO:0005515; GO:0050699		13.08	0.6795	1.602	0.00376	0.08731	12.74	13.42	12.71	12.79	12.72	13.3	13.53	13.42	red
A_51_P503953	NM_027993	284	6	FALSE	2310028H24Rik	RIKEN cDNA 2310028H24 gene Gene [Source:MGI Symbol;Acc:MGI:1919151]	100044215; 71901	ENSMUSG00000028439				11.12	0.6802	1.602	0.008016	0.0991	10.78	11.46	10.93	10.88	10.53	11.6	11.67	11.11	red
A_52_P586441	NM_181585	252	50	FALSE	Pik3r3	phosphatidylinositol 3 kinase, regulatory subunit, polypeptide 3 (p55) Gene [Source:MGI Symbol;Acc:MGI:109277]	18710	ENSMUSG00000028698	GO:0008286	GO:0016301; GO:0035014; GO:0046935; GO:0005515	GO:0005942	6.71	0.6791	1.601	0.02964	0.1295	6.371	7.05	6.541	6.274	6.297	7.031	6.921	7.198	NA
A_51_P220260	NM_009343	194	78	FALSE	Phf1	PHD finger protein 1 Gene [Source:MGI Symbol;Acc:MGI:98647]	21652	ENSMUSG00000024193	GO:0016568; GO:0045449	GO:0046872; GO:0008270; GO:0003676; GO:0005515	GO:0005634	9.402	0.6784	1.6	0.00101	0.07744	9.063	9.741	9.206	9.17	8.811	9.888	9.81	9.525	red
A_51_P405397	NM_007899	174	24	FALSE								11.58	0.6778	1.6	0.02343	0.1186	11.24	11.92	11.52	11.35	10.84	12.06	11.96	11.73	NA
A_51_P117165	AK018150	495	18	FALSE								7.81	0.6778	1.6	0.05099	0.1598	7.471	8.149	7.448	7.637	7.328	7.884	8.256	8.307	NA
A_51_P511346	BC004015	525	72	FALSE								12.09	0.6778	1.6	0.1017	0.2207	11.75	12.43	11.4	12.19	11.67	12.52	12.79	11.98	NA
A_52_P59206	NM_028623	348	54	FALSE	Cst6	cystatin E/M Gene [Source:MGI Symbol;Acc:MGI:1920970]	73720	ENSMUSG00000024846	GO:0008544	GO:0004869	GO:0001533	11.08	0.6768	1.599	0.004272	0.08911	10.74	11.42	10.74	10.64	10.84	11.46	11.36	11.43	red
A_51_P417788	NM_008936	80	42	FALSE	Prop1	paired like homeodomain factor 1 Gene [Source:MGI Symbol;Acc:MGI:109330]	19127	ENSMUSG00000044542	GO:0000122; GO:0009953; GO:0060126; GO:0048732; GO:0009887; GO:0021979; GO:0045944; GO:0048850; GO:0006355; GO:0060070; GO:0001568; GO:0043066	GO:0043565; GO:0008022; GO:0003682; GO:0003700; GO:0008013; GO:0030528	GO:0005667; GO:0005634	7.605	0.6774	1.599	0.01362	0.1059	7.266	7.944	7.39	7.325	7.084	7.908	8.088	7.835	NA
A_51_P368557	NM_138607	13	59	FALSE	Fam50a	family with sequence similarity 50, member A Gene [Source:MGI Symbol;Acc:MGI:1351626]	108160	ENSMUSG00000001962			GO:0005634	12.32	0.6775	1.599	0.03951	0.1445	11.98	12.66	12.11	12.12	11.71	12.52	12.89	12.57	NA
A_51_P502422	NM_025790	509	79	FALSE	Acot13	acyl-CoA thioesterase 13 Gene [Source:MGI Symbol;Acc:MGI:1914084]	66834	ENSMUSG00000006717	GO:0051289	GO:0016291; GO:0016787	GO:0005739; GO:0005737	11.84	0.6763	1.598	0.000256	0.07724	11.51	12.18	11.41	11.56	11.55	12.08	12.22	12.25	red
A_51_P509098	NM_019734	81	49	FALSE	Asah1	N-acylsphingosine amidohydrolase 1 Gene [Source:MGI Symbol;Acc:MGI:1277124]	11886	ENSMUSG00000031591	GO:0006629; GO:0010033; GO:0030324	GO:0016787; GO:0017040	GO:0005764	11.69	0.676	1.598	0.005022	0.09031	11.35	12.03	11.29	11.49	11.28	11.92	12.26	11.9	red
A_51_P465582	NM_024257	8	71	FALSE	Hdhd3	haloacid dehalogenase-like hydrolase domain containing 3 Gene [Source:MGI Symbol;Acc:MGI:1919998]	72748	ENSMUSG00000038422	GO:0008152	GO:0005515; GO:0008967; GO:0016787; GO:0003824	GO:0005739	11.5	0.675	1.597	0.001342	0.07771	11.16	11.84	11.19	11.31	10.99	11.81	12	11.69	red
A_52_P105147	NM_177798	11	61	FALSE	Frs2	fibroblast growth factor receptor substrate 2 Gene [Source:MGI Symbol;Acc:MGI:1100860]	327826	ENSMUSG00000020170	GO:0000187; GO:0050678; GO:0008543; GO:0001759; GO:0001702; GO:0003281; GO:0007405; GO:0008595; GO:0046619; GO:0030900; GO:0060527	GO:0005158; GO:0005515; GO:0005069; GO:0005104	GO:0005886; GO:0005737	10.68	0.6752	1.597	0.02069	0.1149	10.35	11.02	10.08	10.66	10.3	10.95	11.19	10.92	NA
A_51_P400375	NM_021446	129	45	FALSE	0610007P14Rik	RIKEN cDNA 0610007P14 gene Gene [Source:MGI Symbol;Acc:MGI:1915571]	58520	ENSMUSG00000021252	GO:0016126		GO:0016021; GO:0030133; GO:0016020; GO:0005789; GO:0005783	13.11	0.6744	1.596	0.00486	0.08949	12.77	13.44	12.88	12.88	12.55	13.6	13.46	13.27	red
A_52_P135885	TC1687340	152	6	FALSE								7.37	0.6744	1.596	0.01208	0.104	7.033	7.707	7.236	7.22	6.642	7.912	7.765	7.445	NA
A_51_P124089	NM_019581	61	17	FALSE	Gtpbp2	GTP binding protein 2 Gene [Source:MGI Symbol;Acc:MGI:1860138]	56055	ENSMUSG00000023952		GO:0003924; GO:0005525; GO:0000166		12.45	0.6731	1.595	0.0003589	0.07724	12.11	12.79	12.32	12.25	11.77	12.97	12.92	12.47	red
A_52_P416086	NM_027961	98	78	FALSE	Wfdc3	WAP four-disulfide core domain 3 Gene [Source:MGI Symbol;Acc:MGI:1923897]	71856	ENSMUSG00000076434		GO:0030414	GO:0005576	5.884	0.6736	1.595	0.0323	0.1331	5.547	6.221	5.468	5.752	5.421	6.19	6.191	6.28	NA
A_51_P200083	NM_023168	134	9	FALSE	Grina	glutamate receptor, ionotropic, N-methyl D-aspartate-associated protein 1 (glutamate binding) Gene [Source:MGI Symbol;Acc:MGI:1913418]	66168	ENSMUSG00000022564			GO:0016021; GO:0016020	13.59	0.6736	1.595	0.03916	0.1439	13.25	13.93	13.22	13.57	12.97	14.14	14.22	13.42	NA
A_52_P43943	AK173229	190	63	FALSE	Cpeb4	cytoplasmic polyadenylation element binding protein 4 Gene [Source:MGI Symbol;Acc:MGI:1914829]	67579	ENSMUSG00000020300		GO:0003676; GO:0000166; GO:0003723		10.5	0.6727	1.594	0.008202	0.09983	10.17	10.84	10.22	10.4	9.884	10.94	10.95	10.63	red
A_51_P157577	NM_028707	389	39	FALSE	Psd2	pleckstrin and Sec7 domain containing 2 Gene [Source:MGI Symbol;Acc:MGI:1921252]	74002	ENSMUSG00000024347	GO:0032012	GO:0005086	GO:0016021; GO:0016020; GO:0030425; GO:0043025; GO:0005622	6.868	0.6728	1.594	0.01614	0.1094	6.532	7.204	6.348	6.84	6.407	7.112	7.594	6.907	NA
A_52_P263658	NM_008236	106	65	FALSE	Hes2	hairy and enhancer of split 2 (Drosophila) Gene [Source:MGI Symbol;Acc:MGI:1098624]	15206	ENSMUSG00000028940	GO:0016481; GO:0006355; GO:0045449	GO:0030528; GO:0003690; GO:0003677	GO:0005634	6.31	0.672	1.593	0.04015	0.1453	5.974	6.646	6.023	6.095	5.806	6.808	6.491	6.64	NA
A_51_P273613	AK015139	373	45	FALSE	AC132957.1			ENSMUSG00000085356				7.362	0.6712	1.592	0.03251	0.1335	7.027	7.698	7.1	7.215	6.766	7.884	8.021	7.189	NA
A_52_P539161	NM_021557	138	80	FALSE	Rdh11	retinol dehydrogenase 11 Gene [Source:MGI Symbol;Acc:MGI:102581]	17252	ENSMUSG00000066441	GO:0055114; GO:0042572; GO:0008152	GO:0005488; GO:0004745; GO:0016491; GO:0003824	GO:0016020; GO:0016021; GO:0005622; GO:0005783; GO:0005789	12.82	0.6713	1.592	0.03593	0.1391	12.48	13.15	12.43	12.77	12.25	13.17	13.19	13.1	NA
A_51_P197509	NM_153594	326	19	FALSE	Pcmtd2	protein-L-isoaspartate (D-aspartate) O-methyltransferase domain containing 2 Gene [Source:MGI Symbol;Acc:MGI:1923927]	245867	ENSMUSG00000027589	GO:0006464	GO:0004719; GO:0008168; GO:0016740	GO:0005737	10.21	0.6707	1.592	0.05586	0.1662	9.877	10.55	9.884	9.946	9.8	10.4	10.44	10.8	NA
A_51_P144825	NM_009906	57	8	FALSE	Tpp1	tripeptidyl peptidase I Gene [Source:MGI Symbol;Acc:MGI:1336194]	12751	ENSMUSG00000030894	GO:0050885; GO:0006508; GO:0043171; GO:0007040; GO:0045453; GO:0007399	GO:0042277; GO:0005515; GO:0008240; GO:0008233; GO:0004252; GO:0008236	GO:0042470; GO:0005739; GO:0005625; GO:0005764	14.75	0.6701	1.591	0.002641	0.0845	14.42	15.09	14.39	14.68	14.18	15.13	15.3	14.84	red
A_52_P67637	AK080673	234	18	FALSE								8.518	0.6698	1.591	0.01277	0.1049	8.183	8.852	8.136	8.429	7.983	8.762	9.248	8.548	NA
A_51_P435911	NM_133943	355	18	FALSE	Hsd3b7	hydroxy-delta-5-steroid dehydrogenase, 3 beta- and steroid delta-isomerase 7 Gene [Source:MGI Symbol;Acc:MGI:2141879]	101502	ENSMUSG00000042289	GO:0008152; GO:0006694; GO:0055114; GO:0044237; GO:0009058	GO:0003824; GO:0005488; GO:0003854; GO:0016491; GO:0047016; GO:0050662	GO:0016020; GO:0005789; GO:0016021; GO:0005783	10.94	0.669	1.59	0.0007829	0.07744	10.6	11.27	10.68	10.75	10.37	11.39	11.4	11.02	red
A_51_P142896	NM_007652	299	56	FALSE	Cd59b; Cd59a	CD59b antigen Gene [Source:MGI Symbol;Acc:MGI:1888996]; CD59a antigen Gene [Source:MGI Symbol;Acc:MGI:109177]	333883; 12509	ENSMUSG00000068686; ENSMUSG00000032679	GO:0045918; GO:0001971		GO:0009986; GO:0005886; GO:0031225; GO:0009897	7.651	0.6691	1.59	0.003128	0.08668	7.316	7.985	7.517	7.308	7.123	8.136	7.955	7.865	red
A_51_P143232	NM_176923	255	52	FALSE	Wdr59	WD repeat domain 59 Gene [Source:MGI Symbol;Acc:MGI:2442115]	319481	ENSMUSG00000031959				11.21	0.6692	1.59	0.0089	0.1009	10.88	11.55	10.96	10.9	10.77	11.61	11.48	11.56	red
A_52_P160005	NM_211138	187	53	FALSE	Pcyt1b	phosphate cytidylyltransferase 1, choline, beta isoform Gene [Source:MGI Symbol;Acc:MGI:2147987]	236899	ENSMUSG00000035246	GO:0001541; GO:0008654; GO:0007283; GO:0009058	GO:0004105; GO:0016740; GO:0016779; GO:0003824	GO:0005783	6.256	0.6693	1.59	0.03379	0.136	5.921	6.591	5.96	5.927	5.877	6.77	6.345	6.657	NA
A_51_P500051	NM_019923	49	16	FALSE	Itpr2	inositol 1,4,5-triphosphate receptor 2 Gene [Source:MGI Symbol;Acc:MGI:99418]	16439	ENSMUSG00000030287	GO:0006811; GO:0055085; GO:0006816; GO:0001666	GO:0004872; GO:0005220; GO:0005262; GO:0005216; GO:0008095; GO:0015278; GO:0035091; GO:0005509; GO:0005488	GO:0016021; GO:0016020; GO:0005783; GO:0043209; GO:0005792; GO:0005938; GO:0001950; GO:0030424; GO:0005737; GO:0033017	8.726	0.668	1.589	0.03822	0.1429	8.392	9.06	8.421	8.567	8.187	9.137	8.981	9.061	NA
A_52_P570690	NM_013415	426	55	FALSE	Atp1b2	ATPase, Na+/K+ transporting, beta 2 polypeptide Gene [Source:MGI Symbol;Acc:MGI:88109]	11932	ENSMUSG00000041329	GO:0006813; GO:0006754; GO:0006811; GO:0006814	GO:0005515; GO:0005391	GO:0016021; GO:0005737; GO:0016020	9.023	0.6675	1.588	0.005098	0.09064	8.69	9.357	8.799	8.928	8.342	9.445	9.525	9.101	red
A_51_P200586	NM_027920	366	68	FALSE	2008-03-01	membrane-associated ring finger (C3HC4) 8 Gene [Source:MGI Symbol;Acc:MGI:1919029]	71779	ENSMUSG00000025702	GO:0006955; GO:0019941	GO:0008270; GO:0046872; GO:0016874; GO:0005515	GO:0016021; GO:0030659; GO:0031410; GO:0016020	12.93	0.6676	1.588	0.01668	0.1102	12.6	13.27	12.63	12.77	12.4	13.23	13.33	13.24	NA
A_52_P229791	NM_181683	63	34	FALSE	Defb37	defensin beta 37 Gene [Source:MGI Symbol;Acc:MGI:2672966]	353320	ENSMUSG00000053695	GO:0042742; GO:0006952		GO:0005576	5.56	0.6671	1.588	0.04139	0.1473	5.226	5.893	5.166	5.35	5.163	5.994	5.738	5.949	NA
A_51_P470715	NM_009895	80	59	FALSE	Cish	cytokine inducible SH2-containing protein Gene [Source:MGI Symbol;Acc:MGI:103159]	12700	ENSMUSG00000032578	GO:0007242; GO:0007205; GO:0040008; GO:0009968; GO:0019941	GO:0005515	GO:0005886	9.479	0.667	1.588	0.07705	0.1909	9.145	9.812	9.192	9.579	8.664	9.91	9.883	9.643	NA
A_51_P460844	NM_144923	128	28	FALSE								12.31	0.6659	1.587	0.00916	0.1011	11.98	12.64	12.05	12.08	11.8	12.61	12.73	12.58	red
A_52_P1131985	AK038070	124	71	FALSE	Hivep3	human immunodeficiency virus type I enhancer binding protein 3 Gene [Source:MGI Symbol;Acc:MGI:106589]	16656	ENSMUSG00000028634	GO:0045941	GO:0008270; GO:0046872; GO:0003677; GO:0016563; GO:0003676	GO:0005634; GO:0005737; GO:0005622	8.236	0.6664	1.587	0.01872	0.1132	7.903	8.569	7.912	8.152	7.644	8.708	8.868	8.132	NA
A_52_P238468	NM_001080815	435	28	FALSE	Gipr	gastric inhibitory polypeptide receptor Gene [Source:MGI Symbol;Acc:MGI:1352753]	381853	ENSMUSG00000030406	GO:0007189; GO:0007218; GO:0007204; GO:0007186; GO:0007166; GO:0009749; GO:0051592; GO:0030819; GO:0051789; GO:0070542; GO:0048678; GO:0032024; GO:0002029	GO:0016519; GO:0004930; GO:0004888; GO:0017046	GO:0016021; GO:0005886; GO:0016020	7.521	0.6666	1.587	0.02452	0.1202	7.188	7.854	7.149	7.519	6.896	7.893	7.975	7.695	NA
A_51_P211903	NM_013747	33	33	FALSE	Golga5	golgi autoantigen, golgin subfamily a, 5 Gene [Source:MGI Symbol;Acc:MGI:1351475]	27277	ENSMUSG00000021192	GO:0048193; GO:0000301; GO:0007030	GO:0017137; GO:0030674; GO:0042803	GO:0000137; GO:0000138; GO:0005801; GO:0016020; GO:0005797; GO:0016021; GO:0030663; GO:0000139; GO:0005794	11.27	0.6662	1.587	0.03902	0.1438	10.94	11.6	11.01	11.04	10.77	11.45	11.68	11.68	NA
A_52_P244030	AK034874	186	80	FALSE	Zfp516	zinc finger protein 516 Gene [Source:MGI Symbol;Acc:MGI:2443957]	329003	ENSMUSG00000058881	GO:0045449	GO:0046872; GO:0003677; GO:0008270	GO:0005622; GO:0005634; GO:0005737	11.34	0.6663	1.587	0.04286	0.1494	11.01	11.68	11.08	11.2	10.75	11.67	11.67	11.69	NA
A_52_P640922	AK220370	191	56	FALSE	Dcdc2a	doublecortin domain containing 2a Gene [Source:MGI Symbol;Acc:MGI:2652818]	195208	ENSMUSG00000035910	GO:0007242			6.502	0.6642	1.585	0.008426	0.09998	6.17	6.835	6.038	6.059	6.415	6.799	6.74	6.965	red
A_51_P483231	NM_008413	28	78	FALSE	Jak2	Janus kinase 2 Gene [Source:MGI Symbol;Acc:MGI:96629]	16452	ENSMUSG00000024789	GO:0042517; GO:0046677; GO:0048008; GO:0032516; GO:0046777; GO:0007167; GO:0042508; GO:0043526; GO:0045822; GO:0019221; GO:0042523; GO:0031103; GO:0007186; GO:0007204; GO:0008631; GO:0032731; GO:0033160; GO:0050729; GO:0007262; GO:0008285; GO:0030099; GO:0043065; GO:0050867; GO:0051091; GO:0009755; GO:0000186; GO:0033194; GO:0045429; GO:0045597; GO:0014068; GO:0060397; GO:0008284; GO:0022408; GO:…	GO:0051428; GO:0000166; GO:0004715; GO:0005524; GO:0004718; GO:0005131; GO:0042169; GO:0043560; GO:0043548; GO:0005143; GO:0016740; GO:0033130; GO:0004672; GO:0005515; GO:0004674; GO:0004713	GO:0012505; GO:0016363; GO:0005901; GO:0005624; GO:0005634; GO:0005829; GO:0005737; GO:0016020; GO:0005856	9.924	0.6649	1.585	0.01279	0.1049	9.592	10.26	9.672	9.776	9.327	10.29	10.34	10.14	NA
A_51_P220049	AK047498	487	32	FALSE								6.288	0.6646	1.585	0.1026	0.2218	5.956	6.621	5.79	6.184	5.893	6.731	7.031	6.099	NA
A_51_P373589	AK034869	251	37	FALSE								14.89	0.6631	1.584	0.0004533	0.07724	14.55	15.22	14.45	14.78	14.43	15.12	15.42	15.12	red
A_52_P113585	AK084575	18	27	FALSE	Htt	huntingtin Gene [Source:MGI Symbol;Acc:MGI:96067]		ENSMUSG00000029104				8.452	0.6631	1.584	0.01459	0.1072	8.121	8.784	8.107	8.269	7.986	8.925	8.898	8.53	NA
A_52_P37522	NM_175266	360	69	FALSE	Epm2aip1	EPM2A (laforin) interacting protein 1 Gene [Source:MGI Symbol;Acc:MGI:1925031]	77781	ENSMUSG00000046785			GO:0005783	7.032	0.6634	1.584	0.04262	0.1492	6.7	7.364	6.507	6.965	6.629	7.386	7.361	7.344	NA
A_51_P442091	AK122352	286	65	FALSE								8.94	0.663	1.583	0.002605	0.0845	8.609	9.271	8.527	8.809	8.489	9.239	9.489	9.087	red
A_51_P202408	NM_008967	25	22	FALSE	Ptgir	prostaglandin I receptor (IP) Gene [Source:MGI Symbol;Acc:MGI:99535]	19222	ENSMUSG00000043017	GO:0007186; GO:0007165	GO:0004872; GO:0004930	GO:0016021	14.21	0.662	1.582	0.01131	0.1038	13.88	14.54	13.84	14.16	13.63	14.41	14.79	14.43	NA
A_52_P672689	NM_007568	21	5	FALSE	Btc	betacellulin, epidermal growth factor family member Gene [Source:MGI Symbol;Acc:MGI:99439]	12223	ENSMUSG00000082361	GO:0045840; GO:0048146; GO:0043066; GO:0051781; GO:0045597; GO:0003103	GO:0008083	GO:0005576; GO:0016021; GO:0005886; GO:0005615	6.283	0.6609	1.581	0.02017	0.1144	5.953	6.614	6.097	6.022	5.739	6.872	6.494	6.475	NA
A_51_P101075	NM_026977	344	47	FALSE	1810031K17Rik	RIKEN cDNA 1810031K17 gene Gene [Source:MGI Symbol;Acc:MGI:1916421]	69171	ENSMUSG00000033159			GO:0016020; GO:0016021	13.36	0.6606	1.581	0.02789	0.1267	13.03	13.69	13.07	13.07	12.94	13.62	13.62	13.83	NA
A_52_P640512	NM_198649	466	55	FALSE	Ablim3	actin binding LIM protein family, member 3 Gene [Source:MGI Symbol;Acc:MGI:2442582]	319713	ENSMUSG00000032735	GO:0007010; GO:0045944	GO:0003779; GO:0046872; GO:0008270	GO:0005737	6.837	0.6605	1.581	0.0314	0.1321	6.506	7.167	6.673	6.639	6.208	7.099	7.375	7.027	NA
A_51_P490867	NM_199016	52	40	FALSE	Enpp4	ectonucleotide pyrophosphatase/phosphodiesterase 4 Gene [Source:MGI Symbol;Acc:MGI:2682634]	224794	ENSMUSG00000023961	GO:0008152	GO:0016787; GO:0003824	GO:0016021; GO:0016020	10.4	0.6598	1.58	0.003008	0.08512	10.07	10.73	9.88	10.3	10.02	10.6	10.9	10.69	red
A_51_P394244	NM_001080925	50	16	FALSE	Rapgefl1	Rap guanine nucleotide exchange factor (GEF)-like 1 Gene [Source:MGI Symbol;Acc:MGI:3611446]	268480	ENSMUSG00000038020	GO:0007165; GO:0007264; GO:0051056	GO:0005085	GO:0005622	10.09	0.6602	1.58	0.01285	0.1049	9.756	10.42	9.785	9.955	9.528	10.41	10.51	10.33	NA
A_52_P644674	NM_030057	3	37	FALSE	Trappc6b	trafficking protein particle complex 6B Gene [Source:MGI Symbol;Acc:MGI:1925482]	78232	ENSMUSG00000020993	GO:0016192		GO:0005794; GO:0005783	13.31	0.6595	1.58	0.02646	0.1243	12.98	13.64	12.94	13.18	12.84	13.46	13.76	13.72	NA
A_52_P584874	NM_152895	408	71	FALSE	Kdm5b	lysine (K)-specific demethylase 5B Gene [Source:MGI Symbol;Acc:MGI:1922855]	75605	ENSMUSG00000042207	GO:0055114; GO:0016568; GO:0045449	GO:0008270; GO:0005506; GO:0046872; GO:0005515; GO:0003677; GO:0016702; GO:0016491	GO:0005634; GO:0005622	7.562	0.6604	1.58	0.1541	0.2799	7.232	7.892	6.978	7.71	7.007	8.204	8.23	7.242	NA
A_51_P398467	NM_133889	443	29	FALSE	Bsdc1	BSD domain containing 1 Gene [Source:MGI Symbol;Acc:MGI:1913466]	100383	ENSMUSG00000040859				11.78	0.6588	1.579	0.006291	0.09447	11.45	12.11	11.41	11.59	11.34	12	12.21	12.1	red
A_52_P1044027	AK038195	191	22	FALSE								6.499	0.6593	1.579	0.01287	0.105	6.169	6.829	5.96	6.228	6.32	6.609	7.023	6.855	NA
A_52_P244572	NM_008633	145	18	FALSE	Mtap4	microtubule-associated protein 4 Gene [Source:MGI Symbol;Acc:MGI:97178]	17758	ENSMUSG00000032479	GO:0007026	GO:0005515	GO:0005874	11.8	0.6591	1.579	0.03685	0.1407	11.47	12.13	11.56	11.59	11.25	12.11	12.1	12.17	NA
A_51_P346523	NM_177027	70	16	FALSE	Zcchc7	zinc finger, CCHC domain containing 7 Gene [Source:MGI Symbol;Acc:MGI:2442912]	319885	ENSMUSG00000035649		GO:0003676; GO:0008270		9.129	0.6594	1.579	0.1368	0.262	8.799	9.458	8.695	9.141	8.56	9.75	9.278	9.347	NA
A_51_P484753	NM_026432	175	41	FALSE	Tmem66	transmembrane protein 66 Gene [Source:MGI Symbol;Acc:MGI:1915137]	67887	ENSMUSG00000031532			GO:0016020; GO:0016021	14.63	0.6585	1.578	0.003754	0.08731	14.3	14.96	14.29	14.47	14.14	14.89	15.11	14.87	red
A_51_P414160	NM_027935	187	42	FALSE	Tmem50a	transmembrane protein 50A Gene [Source:MGI Symbol;Acc:MGI:1919067]	71817	ENSMUSG00000028822			GO:0016020; GO:0005737; GO:0016021; GO:0005783	13.61	0.6583	1.578	0.03427	0.1365	13.29	13.94	13.31	13.36	13.18	13.84	13.9	14.09	NA
A_51_P275591	AF017806	300	77	FALSE	Zfp292	zinc finger protein 292 Gene [Source:MGI Symbol;Acc:MGI:1353423]	30046	ENSMUSG00000039967		GO:0008270; GO:0003677	GO:0005622	8.918	0.6579	1.578	0.0473	0.1557	8.589	9.247	8.453	8.935	8.379	9.407	9.471	8.864	NA
A_51_P355301	NM_007818	186	51	FALSE	Cyp3a41b; Cyp3a41a; Cyp3a11	cytochrome P450, family 3, subfamily a, polypeptide 41B Gene [Source:MGI Symbol;Acc:MGI:3714859]; cytochrome P450, family 3, subfamily a, polypeptide 41A Gene [Source:MGI Symbol;Acc:MGI:1858451]; cytochrome P450, family 3, subfamily a, polypeptide 11 Gene [Source:MGI Symbol;Acc:MGI:88609]	100041375; 53973; 13112	ENSMUSG00000075552; ENSMUSG00000075551; ENSMUSG00000056035	GO:0055114	GO:0020037; GO:0009055; GO:0046872; GO:0070330; GO:0004497; GO:0005506	GO:0005792; GO:0005789; GO:0005783; GO:0016020	6.834	0.6576	1.577	0.01404	0.1069	6.505	7.163	6.407	6.683	6.425	7.112	7.187	7.189	NA
A_52_P317393	NM_018882	240	60	FALSE	Gpr56	G protein-coupled receptor 56 Gene [Source:MGI Symbol;Acc:MGI:1340051]	14766	ENSMUSG00000031785	GO:0007420; GO:0007155; GO:0007218; GO:0007186; GO:0007166	GO:0004930; GO:0005515; GO:0004888	GO:0016021; GO:0005886; GO:0016020	9.525	0.6574	1.577	0.01832	0.1127	9.196	9.854	9.263	9.402	8.923	9.791	10.23	9.536	NA
A_51_P215922	NM_009811	112	60	FALSE	Casp6	caspase 6 Gene [Source:MGI Symbol;Acc:MGI:1312921]	12368	ENSMUSG00000027997	GO:0009749; GO:0042542; GO:0002088; GO:0002525; GO:0009408; GO:0010332; GO:0046670; GO:0006917; GO:0042981; GO:0010039; GO:0034097; GO:0010243; GO:0043525; GO:0006508; GO:0032355; GO:0033574; GO:0006915	GO:0008233; GO:0005515; GO:0004197; GO:0008234	GO:0005829; GO:0005737; GO:0005634	10.59	0.6576	1.577	0.04208	0.1485	10.26	10.92	10.33	10.43	10.02	10.98	10.85	10.93	NA
A_52_P45170	NM_027409	163	12	FALSE	Mospd1	motile sperm domain containing 1 Gene [Source:MGI Symbol;Acc:MGI:1917630]	100044595; 100039302; 70380	ENSMUSG00000023074		GO:0005198	GO:0016020; GO:0016021	9.26	0.6561	1.576	0.006976	0.09619	8.932	9.589	8.835	9.066	8.896	9.395	9.723	9.647	red
A_51_P159194	NM_008416	430	44	FALSE	Junb	Jun-B oncogene Gene [Source:MGI Symbol;Acc:MGI:96647]	16477	ENSMUSG00000052837	GO:0001829; GO:0034097; GO:0006366; GO:0051591; GO:0009416; GO:0042493; GO:0060136; GO:0001701; GO:0051726; GO:0045597; GO:0051412; GO:0014070; GO:0032570; GO:0032870; GO:0046022; GO:0009612; GO:0001570; GO:0006355; GO:0009987; GO:0046697; GO:0060716; GO:0043434; GO:0045449	GO:0046983; GO:0016563; GO:0003690; GO:0043565; GO:0003700; GO:0003677	GO:0005634	15.36	0.6562	1.576	0.02424	0.1199	15.04	15.69	15.03	15.39	14.68	15.51	16.05	15.52	NA
A_51_P148670	NM_024437	363	80	FALSE	Nudt7	nudix (nucleoside diphosphate linked moiety X)-type motif 7 Gene [Source:MGI Symbol;Acc:MGI:1914778]	67528	ENSMUSG00000031767	GO:0046356; GO:0015938; GO:0050873; GO:0009132	GO:0030145; GO:0016787; GO:0003986; GO:0016818; GO:0000287	GO:0005777	9.695	0.6564	1.576	0.03697	0.141	9.367	10.02	9.277	9.491	9.334	10.12	10.22	9.739	NA
A_52_P496403	NM_198000	207	84	FALSE	1700001O22Rik	RIKEN cDNA 1700001O22 gene Gene [Source:MGI Symbol;Acc:MGI:1923631]	73598	ENSMUSG00000044320				7.816	0.6566	1.576	0.04222	0.1487	7.488	8.144	7.489	7.756	7.218	8.264	8.572	7.597	NA
A_51_P483013	NM_178065	161	61	FALSE	1110018G07Rik	RIKEN cDNA 1110018G07 gene Gene [Source:MGI Symbol;Acc:MGI:1915747]	68497	ENSMUSG00000042350	GO:0019941; GO:0006464	GO:0016881	GO:0005622; GO:0016021; GO:0016020	12.56	0.656	1.576	0.06744	0.1804	12.23	12.89	12.28	12.41	12.02	12.75	12.89	13.03	NA
A_51_P432538	NM_010395	2	11	FALSE	H2-T22; H2-T10	histocompatibility 2, T region locus 10 Gene [Source:MGI Symbol;Acc:MGI:95942]	100044191; 100044190; 15039; 15051; 15024	ENSMUSG00000056116; ENSMUSG00000079491	GO:0006955; GO:0019882		GO:0016021; GO:0016020; GO:0042612	10.23	0.6553	1.575	0.0244	0.1202	9.905	10.56	10.02	10.18	9.513	10.56	10.75	10.38	NA
A_51_P496432	NM_007981	267	79	FALSE	Acsl1	acyl-CoA synthetase long-chain family member 1 Gene [Source:MGI Symbol;Acc:MGI:102797]	14081	ENSMUSG00000018796	GO:0007584; GO:0008152; GO:0014070; GO:0042493; GO:0006631; GO:0006629; GO:0006641; GO:0015908; GO:0034201; GO:0042178	GO:0003824; GO:0000166; GO:0004467; GO:0005524; GO:0016874; GO:0000287	GO:0005739; GO:0005886; GO:0005778; GO:0005625; GO:0005741; GO:0005777; GO:0005783; GO:0016021; GO:0005789; GO:0005792	11.97	0.6552	1.575	0.05376	0.1633	11.65	12.3	11.57	11.86	11.51	12.18	12.27	12.46	NA
A_51_P307917	NM_178915	70	33	FALSE	Tmem179	transmembrane protein 179 Gene [Source:MGI Symbol;Acc:MGI:2144891]	100047659; 104885	ENSMUSG00000054013			GO:0016020; GO:0016021	11.66	0.6541	1.574	0.007791	0.09854	11.33	11.99	11.48	11.58	10.94	12.02	12.27	11.67	red
A_51_P472249	NM_011405	144	47	FALSE	Slc7a7	solute carrier family 7 (cationic amino acid transporter, y+ system), member 7 Gene [Source:MGI Symbol;Acc:MGI:1337120]	20540	ENSMUSG00000000958	GO:0006865; GO:0055085; GO:0006810	GO:0015171	GO:0005886; GO:0016021; GO:0016323; GO:0016020	10.34	0.6543	1.574	0.01097	0.1037	10.01	10.66	10.12	10.12	9.794	10.64	10.83	10.53	NA
A_52_P350111	NM_011180	102	44	FALSE	Cyth1	cytohesin 1 Gene [Source:MGI Symbol;Acc:MGI:1334257]	19157	ENSMUSG00000017132	GO:0032012	GO:0005086; GO:0005515	GO:0005622	11.52	0.6546	1.574	0.0178	0.1121	11.19	11.84	11.36	11.43	10.77	11.89	12.04	11.6	NA
A_51_P290191	NM_008243	463	32	FALSE	Mst1	macrophage stimulating 1 (hepatocyte growth factor-like) Gene [Source:MGI Symbol;Acc:MGI:96080]	15235	ENSMUSG00000032591	GO:0007596; GO:0006508; GO:0030317; GO:0007283; GO:0007566	GO:0003824; GO:0005509; GO:0004252	GO:0005576	10.65	0.6548	1.574	0.02266	0.1174	10.32	10.98	10.44	10.49	10.04	11.16	10.95	10.83	NA
A_51_P322954	NM_172142	102	22	FALSE	Nfkbid	nuclear factor of kappa light polypeptide gene enhancer in B-cells inhibitor, delta Gene [Source:MGI Symbol;Acc:MGI:3041243]	243910	ENSMUSG00000036931	GO:0033085; GO:0043124; GO:0032088; GO:0070245; GO:0006954	GO:0005515; GO:0051059	GO:0005634	7.339	0.6549	1.574	0.595	0.7025	7.011	7.666	6.952	7.189	6.892	9.697	6.855	6.446	NA
A_51_P181175	NM_021447	492	76	FALSE								6.473	0.6534	1.573	0.007513	0.09788	6.146	6.799	6.195	6.229	6.013	6.818	6.993	6.587	red
A_51_P381321	NM_199080	58	5	FALSE	Ddx17	DEAD (Asp-Glu-Ala-Asp) box polypeptide 17 Gene [Source:MGI Symbol;Acc:MGI:1914290]	67040	ENSMUSG00000055065		GO:0003676; GO:0004386; GO:0008026; GO:0005524; GO:0016787; GO:0000166; GO:0003723	GO:0005634	14.78	0.6539	1.573	0.0165	0.1102	14.45	15.1	14.41	14.67	14.27	15.03	15.2	15.08	NA
A_51_P268831	NM_172659	174	22	FALSE	Slc2a6	solute carrier family 2 (facilitated glucose transporter), member 6 Gene [Source:MGI Symbol;Acc:MGI:2443286]	227659	ENSMUSG00000036067	GO:0055085; GO:0006810; GO:0008643	GO:0005215; GO:0022891	GO:0016021; GO:0016020	13.42	0.6527	1.572	0.009273	0.1012	13.09	13.74	13.22	13.37	12.68	13.9	14.12	13.21	yellow
A_51_P423431	NM_027838	386	77	FALSE	Senp8	SUMO/sentrin specific peptidase 8 Gene [Source:MGI Symbol;Acc:MGI:1918849]	71599	ENSMUSG00000051705	GO:0006508; GO:0019941	GO:0008234; GO:0005515; GO:0008233		10.75	0.6529	1.572	0.02767	0.1262	10.42	11.07	10.29	10.57	10.41	11.16	11.07	10.99	NA
A_52_P13612	NM_009761	481	9	FALSE	Bnip3l	BCL2/adenovirus E1B interacting protein 3-like Gene [Source:MGI Symbol;Acc:MGI:1332659]	100044398; 12177	ENSMUSG00000022051	GO:0043065; GO:0051607; GO:0006917; GO:0008634	GO:0005515	GO:0016021; GO:0005740; GO:0005739; GO:0005635; GO:0016020; GO:0005634; GO:0005783	9.553	0.6524	1.572	0.06942	0.1825	9.227	9.879	9.136	9.365	9.18	9.617	9.826	10.2	NA
A_52_P617386	AK145781	262	34	FALSE	4632427E13Rik	RIKEN cDNA 4632427E13 gene Gene [Source:MGI Symbol;Acc:MGI:1915436]		ENSMUSG00000074024				9.827	0.6529	1.572	0.08553	0.201	9.5	10.15	9.428	9.689	9.383	10.12	9.972	10.37	NA
A_51_P224376	AK018030	312	85	FALSE								6.334	0.6514	1.571	0.003904	0.08819	6.008	6.659	5.976	6.359	5.689	6.666	7.053	6.258	red
A_51_P473119	AK012891	459	19	FALSE								7.265	0.6519	1.571	0.02214	0.1167	6.939	7.591	6.918	7.07	6.83	7.602	7.537	7.634	NA
A_52_P446625	NM_001024602	157	33	FALSE	AW555464	Protein KIAA0284 [Source:UniProtKB/Swiss-Prot;Acc:Q80U49]	217882	ENSMUSG00000072825			GO:0005856; GO:0005737; GO:0005874	10.32	0.6508	1.57	0.01717	0.1111	9.995	10.65	10.09	10.15	9.746	10.59	10.8	10.55	NA
A_52_P53596	NM_001013370	212	76	FALSE	Sesn1	sestrin 1 Gene [Source:MGI Symbol;Acc:MGI:2155278]	140742	ENSMUSG00000038332	GO:0007050		GO:0005634	9.52	0.651	1.57	0.0704	0.1838	9.195	9.846	9.363	9.286	8.935	9.926	9.674	9.937	NA
A_52_P68440	TC1637884	437	29	FALSE								7.981	0.6496	1.569	0.0005838	0.07744	7.656	8.306	7.549	7.941	7.48	8.2	8.563	8.155	red
A_52_P12181	TC1665442	29	68	FALSE								8.502	0.6495	1.569	0.06207	0.1736	8.178	8.827	8.377	8.24	7.915	8.832	8.746	8.903	NA
A_52_P315369	NM_028057	124	15	FALSE	Cyb5r1	cytochrome b5 reductase 1 Gene [Source:MGI Symbol;Acc:MGI:1919267]	72017	ENSMUSG00000026456	GO:0055114; GO:0016126	GO:0016491; GO:0004128	GO:0005739; GO:0016021; GO:0016020	11.14	0.6503	1.569	0.08065	0.1952	10.81	11.46	10.97	10.95	10.52	11.28	11.6	11.51	NA
A_52_P46310	NM_027946	43	23	FALSE	Dcaf7	DDB1 and CUL4 associated factor 7 Gene [Source:MGI Symbol;Acc:MGI:1919083]	71833	ENSMUSG00000049354	GO:0007275	GO:0005515	GO:0080008; GO:0005634; GO:0005737	11.24	0.649	1.568	0.0007815	0.07744	10.92	11.57	11.09	11.12	10.54	11.71	11.8	11.2	yellow
A_51_P432449	NM_009748	22	49	FALSE	Bet1	blocked early in transport 1 homolog (S. cerevisiae) Gene [Source:MGI Symbol;Acc:MGI:1343104]	12068	ENSMUSG00000032757	GO:0015031; GO:0006888; GO:0016192		GO:0016020; GO:0005794; GO:0016021; GO:0000139; GO:0005783; GO:0005789	11.45	0.6489	1.568	0.001077	0.07744	11.13	11.78	11.05	11.25	11.09	11.7	11.86	11.77	red
A_51_P398683	NM_026555	316	18	FALSE	Rcn3	reticulocalbin 3, EF-hand calcium binding domain Gene [Source:MGI Symbol;Acc:MGI:1277122]	52377	ENSMUSG00000019539		GO:0005509; GO:0005515	GO:0005788; GO:0005783	14.38	0.6491	1.568	0.01032	0.1028	14.06	14.71	14.03	14.27	13.88	14.55	14.99	14.58	NA
A_52_P684497	AK037205	73	53	FALSE	Olfml2a	olfactomedin-like 2A Gene [Source:MGI Symbol;Acc:MGI:2444741]	241327	ENSMUSG00000046618	GO:0030198	GO:0050840; GO:0042803	GO:0031012; GO:0016020; GO:0005576	7.561	0.6488	1.568	0.02888	0.1281	7.237	7.885	7.261	7.498	6.951	8.094	8.168	7.395	NA
A_51_P456857	NM_031177	276	81	FALSE	Ift122	intraflagellar transport 122 homolog (Chlamydomonas) Gene [Source:MGI Symbol;Acc:MGI:1932386]	81896	ENSMUSG00000030323			GO:0019861	13.28	0.6485	1.568	0.08553	0.201	12.95	13.6	13.06	13.03	12.76	13.54	13.44	13.81	NA
A_51_P235835	NAP015047-001	259	82	FALSE								9.719	0.6474	1.566	0.0008238	0.07744	9.396	10.04	9.36	9.678	9.15	10.02	10.29	9.824	red
A_52_P94201	NM_009306	461	13	FALSE	Syt1	synaptotagmin I Gene [Source:MGI Symbol;Acc:MGI:99667]	20979	ENSMUSG00000035864	GO:0006810; GO:0007269; GO:0017158	GO:0005544; GO:0050750; GO:0042802; GO:0005509; GO:0005215; GO:0005516; GO:0048306; GO:0005543	GO:0042734; GO:0030141; GO:0043005; GO:0005737; GO:0030672; GO:0031410; GO:0045202; GO:0030054; GO:0005886; GO:0016021; GO:0042584; GO:0031045	8.147	0.6473	1.566	0.006177	0.09418	7.823	8.471	7.752	8.307	7.411	8.315	9.046	8.051	yellow
A_51_P379837	NM_053259	242	30	FALSE	Prss28	protease, serine, 28 Gene [Source:MGI Symbol;Acc:MGI:2149951]	114661	ENSMUSG00000024171	GO:0006508; GO:0007566	GO:0004252; GO:0008233; GO:0003824	GO:0005576	7.028	0.6466	1.566	0.02646	0.1243	6.705	7.352	6.529	6.814	6.772	7.338	7.502	7.216	NA
A_51_P241843	NM_178388	435	63	FALSE	Tmem202	transmembrane protein 202 Gene [Source:MGI Symbol;Acc:MGI:1921143]	73893	ENSMUSG00000049526			GO:0016020; GO:0016021	6.323	0.6473	1.566	0.0288	0.128	6	6.647	6.023	6.062	5.914	6.543	6.933	6.465	NA
A_51_P196390	NM_007439	190	58	FALSE	Alk	anaplastic lymphoma kinase Gene [Source:MGI Symbol;Acc:MGI:103305]	11682	ENSMUSG00000055471	GO:0007399; GO:0006487; GO:0007169; GO:0006468	GO:0004714; GO:0016740; GO:0004872; GO:0005515; GO:0005524; GO:0000166; GO:0004672; GO:0004674; GO:0004713	GO:0016020; GO:0005887	11.81	0.6472	1.566	0.07465	0.1883	11.49	12.13	11.53	11.64	11.3	12.47	12.35	11.59	NA
A_51_P114307	NM_008917	20	79	FALSE	Ppt1	palmitoyl-protein thioesterase 1 Gene [Source:MGI Symbol;Acc:MGI:1298204]	19063	ENSMUSG00000028657	GO:0006464; GO:0007399; GO:0002084; GO:0007601; GO:0031579; GO:0030308; GO:0032429; GO:0048549; GO:0051186; GO:0007625; GO:0043524; GO:0007269; GO:0015031; GO:0048260; GO:0007042; GO:0051181; GO:0008306; GO:0008344; GO:0006309; GO:0044257; GO:0007420; GO:0016042; GO:0007040	GO:0008474; GO:0016787; GO:0016290	GO:0005624; GO:0045202; GO:0043025; GO:0005764; GO:0005634; GO:0005794; GO:0030424; GO:0030425; GO:0005615; GO:0005576; GO:0005829; GO:0008021; GO:0045121	9.22	0.6464	1.565	0.008173	0.09982	8.897	9.543	8.972	9.054	8.665	9.508	9.722	9.401	red
A_51_P428578	NM_025459	31	31	FALSE	Fam134b	family with sequence similarity 134, member B Gene [Source:MGI Symbol;Acc:MGI:1913520]	66270	ENSMUSG00000022270	GO:0019233		GO:0005801; GO:0016020; GO:0016021; GO:0005794	7.757	0.6466	1.565	0.01303	0.1055	7.434	8.08	7.58	7.644	7.077	8.092	8.303	7.846	NA
A_51_P458218	NM_026137	255	42	FALSE	Wdr13	WD repeat domain 13 Gene [Source:MGI Symbol;Acc:MGI:1914661]	73447	ENSMUSG00000031166			GO:0005737; GO:0005634	10.93	0.6464	1.565	0.07337	0.1869	10.6	11.25	10.65	10.71	10.45	11.14	11.15	11.46	NA
A_52_P249424	NM_009505	332	70	FALSE	Vegfa	vascular endothelial growth factor A Gene [Source:MGI Symbol;Acc:MGI:103178]	22339	ENSMUSG00000023951	GO:0001666; GO:0048661; GO:0001822; GO:0060749; GO:0048255; GO:0048469; GO:0001541; GO:0007275; GO:0048844; GO:0030949; GO:0031077; GO:0001938; GO:0007399; GO:0003007; GO:0042088; GO:0051781; GO:0045779; GO:0048593; GO:0042462; GO:0007610; GO:0006916; GO:0001974; GO:0030855; GO:0043536; GO:0048008; GO:0001569; GO:0048739; GO:0007498; GO:0001701; GO:0048286; GO:0002053; GO:0060319; GO:0040007; GO:…	GO:0008083; GO:0008201; GO:0005161; GO:0043184; GO:0042803; GO:0043498; GO:0001968; GO:0043183	GO:0005737; GO:0005604; GO:0005576; GO:0005615; GO:0005886; GO:0009986; GO:0031988; GO:0016020	11.37	0.6465	1.565	0.1169	0.238	11.05	11.69	11.26	11.24	10.64	11.92	11.46	11.7	NA
A_51_P245796	NM_029083	323	60	FALSE	Ddit4	DNA-damage-inducible transcript 4 Gene [Source:MGI Symbol;Acc:MGI:1921997]	74747	ENSMUSG00000020108	GO:0001666; GO:0006915; GO:0009968		GO:0005737; GO:0005622	16.09	0.6465	1.565	0.4102	0.5392	15.76	16.41	16.1	15.93	15.27	15.63	16.64	16.96	NA
A_51_P509339	NM_001081101	130	40	FALSE	4933407H18Rik	RIKEN cDNA 4933407H18 gene Gene [Source:MGI Symbol;Acc:MGI:1918351]	71101	ENSMUSG00000037355				8.193	0.6451	1.564	0.01193	0.104	7.871	8.516	7.971	8.003	7.638	8.758	8.581	8.208	NA
A_52_P262219	NM_010234	54	35	FALSE	Fos	FBJ osteosarcoma oncogene Gene [Source:MGI Symbol;Acc:MGI:95574]	14281	ENSMUSG00000021250	GO:0032496; GO:0032570; GO:0007399; GO:0042493; GO:0009629; GO:0009636; GO:0014070; GO:0006355; GO:0007568; GO:0034097; GO:0031668; GO:0009612; GO:0051591; GO:0009409; GO:0032870; GO:0009416; GO:0045941; GO:0034614; GO:0045944; GO:0051789; GO:0051412; GO:0030431; GO:0007179; GO:0007565; GO:0060395; GO:0001661; GO:0045449	GO:0003700; GO:0003690; GO:0010843; GO:0046982; GO:0070412; GO:0043565; GO:0003677; GO:0046983	GO:0005634; GO:0005667; GO:0019717	7.977	0.6448	1.564	0.06343	0.1756	7.654	8.299	7.631	7.994	7.339	8.064	8.513	8.321	NA
AT_ssM_TR_5	AT_ssM_TR_5	203	40	TRUE								9.854	0.6448	1.564	0.5051	0.6248	9.531	10.18	10.18	9.591	8.822	9.531	10.07	10.93	NA
A_52_P645855	NM_175096	65	77	FALSE	Stbd1	starch binding domain 1 Gene [Source:MGI Symbol;Acc:MGI:1261768]	52331	ENSMUSG00000047963	GO:0005975	GO:0003824; GO:0030246	GO:0016020; GO:0016021	11.52	0.644	1.563	0.04766	0.1559	11.2	11.85	11.13	11.4	11.08	11.88	12.22	11.44	NA
A_51_P214612	AK032608	362	52	FALSE								6.949	0.6443	1.563	0.05478	0.1648	6.627	7.271	6.837	6.579	6.464	7.228	7.188	7.397	NA
A_51_P271835	NM_146142	272	68	FALSE	Tdrd7	tudor domain containing 7 Gene [Source:MGI Symbol;Acc:MGI:2140279]	100121	ENSMUSG00000035517	GO:0007281	GO:0003676; GO:0047485	GO:0005759; GO:0030529; GO:0043186	10.74	0.6443	1.563	0.06533	0.1778	10.41	11.06	10.49	10.6	10.14	11.03	11.02	11.13	NA
A_52_P640282	NM_009121	39	67	FALSE								7.196	0.6436	1.562	0.007778	0.0985	6.874	7.518	6.737	6.906	6.979	7.412	7.63	7.512	red
A_52_P191567	AK140530	161	33	FALSE	Plcl1	phospholipase C-like 1 Gene [Source:MGI Symbol;Acc:MGI:3036262]	227120	ENSMUSG00000038349	GO:0006629; GO:0007242; GO:0007610; GO:0007165	GO:0050811; GO:0004435; GO:0004871; GO:0005509; GO:0004629; GO:0008081	GO:0005737	5.901	0.6429	1.561	0.005666	0.09293	5.58	6.223	5.638	5.421	5.68	6.19	6.08	6.399	red
A_52_P506529	NM_001038621	253	31	FALSE	Rabgap1l	RAB GTPase activating protein 1-like Gene [Source:MGI Symbol;Acc:MGI:1352507]	29809	ENSMUSG00000026721	GO:0032313	GO:0005097	GO:0005622	9.464	0.6427	1.561	0.01409	0.107	9.143	9.785	9.051	9.219	9.159	9.581	10.01	9.766	NA
A_51_P172344	NM_183186	355	50	FALSE	Foxn3	forkhead box N3 Gene [Source:MGI Symbol;Acc:MGI:1918625]	71375	ENSMUSG00000033713	GO:0045892; GO:0007049; GO:0006355	GO:0008022; GO:0003700; GO:0043565; GO:0016564	GO:0005634	8.187	0.6426	1.561	0.02227	0.117	7.865	8.508	7.79	8.062	7.744	8.62	8.564	8.34	NA
A_52_P214573	AK003980	227	40	FALSE	Lysmd3	LysM, putative peptidoglycan-binding, domain containing 3 Gene [Source:MGI Symbol;Acc:MGI:1915906]	80289	ENSMUSG00000035840	GO:0016998		GO:0016021; GO:0016020	8.323	0.6422	1.561	0.0397	0.1446	8.002	8.644	7.704	8.128	8.175	8.567	8.785	8.581	NA
A_52_P336768	XM_137057	131	70	FALSE								9.198	0.6415	1.56	7.081e-05	0.07724	8.877	9.518	8.899	8.95	8.782	9.55	9.59	9.415	red
A_52_P338162	NM_138303	20	12	FALSE	Yipf2	Yip1 domain family, member 2 Gene [Source:MGI Symbol;Acc:MGI:1922016]	74766	ENSMUSG00000032182			GO:0016021; GO:0016020; GO:0030133	8.13	0.6418	1.56	0.001535	0.07771	7.81	8.451	7.804	7.871	7.753	8.496	8.481	8.377	red
A_51_P464981	NM_025735	39	71	FALSE	Map1lc3a	microtubule-associated protein 1 light chain 3 alpha Gene [Source:MGI Symbol;Acc:MGI:1915661]	66734	ENSMUSG00000027602	GO:0019941; GO:0006914; GO:0000045	GO:0005515	GO:0012505; GO:0005874; GO:0000421; GO:0031410; GO:0031090; GO:0005737	10.28	0.6415	1.56	0.005558	0.0926	9.956	10.6	10.02	10.13	9.717	10.74	10.77	10.28	red
A_52_P347826	NM_009826	168	33	FALSE	Rb1cc1	RB1-inducible coiled-coil 1 Gene [Source:MGI Symbol;Acc:MGI:1341850]	12421	ENSMUSG00000025907	GO:0001934; GO:0045793; GO:0043066; GO:0007254; GO:0001889; GO:0007507	GO:0005515	GO:0005634; GO:0070969	11.07	0.642	1.56	0.0203	0.1146	10.75	11.39	10.75	10.89	10.61	11.41	11.36	11.4	NA
A_52_P389347	NM_023348	365	45	FALSE	Snap29	synaptosomal-associated protein 29 Gene [Source:MGI Symbol;Acc:MGI:1914724]	67474	ENSMUSG00000022765	GO:0015031	GO:0005515	GO:0005737; GO:0019717; GO:0045202; GO:0016020; GO:0030054	11.09	0.6418	1.56	0.2352	0.3667	10.76	11.41	10.9	11.04	10.36	10.82	11.81	11.59	NA
A_52_P324656	AK035700	217	53	FALSE	2700046G09Rik	RIKEN cDNA 2700046G09 gene Gene [Source:MGI Symbol;Acc:MGI:1914438]		ENSMUSG00000024893				9.571	0.641	1.559	0.007244	0.09727	9.25	9.891	9.162	9.325	9.265	9.901	9.874	9.899	red
A_51_P375693	NM_028343	89	32	FALSE	Tmem135	transmembrane protein 135 Gene [Source:MGI Symbol;Acc:MGI:1920009]	72759	ENSMUSG00000039428			GO:0016021; GO:0016020	11.27	0.6408	1.559	0.01503	0.1078	10.95	11.59	10.98	11.14	10.73	11.71	11.85	11.21	NA
A_51_P320614	NM_015762	90	25	FALSE	Txnrd1	thioredoxin reductase 1 Gene [Source:MGI Symbol;Acc:MGI:1354175]		ENSMUSG00000020250	GO:0001707; GO:0007369; GO:0008283; GO:0055114; GO:0045454	GO:0004791; GO:0008430; GO:0050660; GO:0016491; GO:0050661; GO:0016668	GO:0005829; GO:0005737; GO:0005634; GO:0005739	15.6	0.6407	1.559	0.03797	0.1426	15.28	15.92	15.44	15.37	15.04	15.88	15.96	15.92	NA
A_51_P346543	NM_011600	367	33	FALSE	Tle4	transducin-like enhancer of split 4, homolog of Drosophila E(spl) Gene [Source:MGI Symbol;Acc:MGI:104633]	21888	ENSMUSG00000024642	GO:0016055; GO:0000122; GO:0016481	GO:0003714; GO:0005515; GO:0003682; GO:0003705	GO:0005634	12.81	0.6407	1.559	0.07852	0.1926	12.49	13.13	12.5	12.67	12.3	12.92	13.15	13.32	NA
A_52_P549977	NM_026455	37	8	FALSE	Fam32a	family with sequence similarity 32, member A Gene [Source:MGI Symbol;Acc:MGI:1915172]		ENSMUSG00000003039				11.61	0.6402	1.558	0.01037	0.1029	11.29	11.93	11.26	11.53	11.07	11.87	12.08	11.83	NA
A_52_P335609	NM_198004	233	77	FALSE	5133401N09Rik	RIKEN cDNA 5133401N09 gene Gene [Source:MGI Symbol;Acc:MGI:1922981]	75731	ENSMUSG00000050002	GO:0005975	GO:0016740; GO:0046316; GO:0005524; GO:0000166; GO:0004765; GO:0016301		10.99	0.6394	1.558	0.02173	0.1164	10.67	11.31	10.64	10.86	10.5	11.43	11.52	10.97	NA
A_52_P243412	NM_013881	269	42	FALSE	Ulk2	Unc-51 like kinase 2 (C. elegans) Gene [Source:MGI Symbol;Acc:MGI:1352758]	29869	ENSMUSG00000004798	GO:0048675; GO:0048671; GO:0006468; GO:0007165; GO:0007409	GO:0005515; GO:0000166; GO:0004674; GO:0016740; GO:0005524; GO:0004672		8.119	0.6393	1.558	0.0238	0.1194	7.799	8.439	7.757	7.762	7.879	8.31	8.602	8.404	NA
A_51_P332286	NM_153525	69	46	FALSE	Tmem41b	transmembrane protein 41B Gene [Source:MGI Symbol;Acc:MGI:1289225]	233724	ENSMUSG00000047554			GO:0016021; GO:0016020	12.33	0.6388	1.557	0.0009219	0.07744	12.01	12.64	11.94	12.17	11.91	12.61	12.77	12.55	red
A_52_P268720	AK020667	9	33	FALSE	Helz	helicase with zinc finger domain Gene [Source:MGI Symbol;Acc:MGI:1925705]	78455	ENSMUSG00000020721		GO:0046872; GO:0008270; GO:0016787; GO:0005524; GO:0003676; GO:0004386; GO:0000166; GO:0017111	GO:0005634	10.4	0.6386	1.557	0.01622	0.1094	10.08	10.72	9.982	10.4	9.861	10.77	11.03	10.37	NA
A_52_P290544	BC007177	318	77	FALSE	Ccnl1	cyclin L1 Gene [Source:MGI Symbol;Acc:MGI:1922664]		ENSMUSG00000027829				7.57	0.6389	1.557	0.05663	0.1671	7.25	7.889	7.084	7.448	7.218	8.029	8.01	7.628	NA
A_51_P148196	NM_009143	404	70	FALSE	Sdf2	stromal cell derived factor 2 Gene [Source:MGI Symbol;Acc:MGI:108019]	20316	ENSMUSG00000002064			GO:0005576; GO:0016020	13.09	0.6382	1.556	0.001862	0.08083	12.77	13.41	12.68	12.93	12.7	13.36	13.52	13.35	red
A_51_P436957	NM_025799	236	64	FALSE	Fuca2	fucosidase, alpha-L- 2, plasma Gene [Source:MGI Symbol;Acc:MGI:1914098]	66848	ENSMUSG00000019810	GO:0008152; GO:0005975; GO:0006004	GO:0016798; GO:0004560; GO:0043169	GO:0005576	11.21	0.6378	1.556	0.009176	0.1011	10.89	11.52	10.87	11.01	10.78	11.44	11.59	11.54	red
A_51_P118417	NM_029023	135	21	FALSE								14.92	0.6369	1.555	0.004235	0.08911	14.6	15.24	14.55	14.71	14.55	15.26	15.27	15.19	red
A_51_P112355	NM_018738	344	10	FALSE	Igtp	interferon gamma induced GTPase Gene [Source:MGI Symbol;Acc:MGI:107729]	16145	ENSMUSG00000078853		GO:0003924	GO:0005829	8.239	0.6366	1.555	0.02909	0.1286	7.921	8.557	7.801	8.267	7.695	8.262	8.873	8.537	NA
A_51_P197378	NM_026217	138	75	FALSE								12.51	0.6364	1.554	0.02862	0.1277	12.19	12.83	12.16	12.35	12.06	12.73	12.84	12.92	NA
A_51_P150802	NM_008622	337	28	FALSE	Mpv17	MpV17 mitochondrial inner membrane protein Gene [Source:MGI Symbol;Acc:MGI:97138]	17527	ENSMUSG00000029144	GO:0034614; GO:0032836; GO:0048839; GO:0080010		GO:0016021; GO:0016020; GO:0005739; GO:0005743; GO:0005777	12.05	0.6363	1.554	0.04592	0.1534	11.73	12.37	11.64	11.94	11.62	12.53	12.57	12.01	NA
A_51_P515768	AK033091	54	7	FALSE	Pdlim7	PDZ and LIM domain 7 Gene [Source:MGI Symbol;Acc:MGI:1914649]		ENSMUSG00000021493				11.39	0.6355	1.554	0.04698	0.1552	11.07	11.7	11.21	11.13	10.87	11.95	11.95	11.22	NA
A_51_P218335	NM_011532	216	37	FALSE	Tbx1	T-box 1 Gene [Source:MGI Symbol;Acc:MGI:98493]	100044104; 21380	ENSMUSG00000009097	GO:0006355; GO:0003007; GO:0007517; GO:0060023; GO:0048703; GO:0007368; GO:0007498; GO:0007605; GO:0042472; GO:0048844; GO:0060017; GO:0060037; GO:0001974; GO:0009952; GO:0007389; GO:0048538; GO:0001755; GO:0035176; GO:0042474; GO:0045944; GO:0030878; GO:0001525; GO:0008283; GO:0001708; GO:0042473; GO:0045449; GO:0048701	GO:0003700; GO:0042803; GO:0016563; GO:0043565	GO:0005634	12.81	0.6351	1.553	0.002428	0.0836	12.49	13.13	12.54	12.62	12.32	13.16	13.31	12.92	red
A_51_P118132	NM_011386	252	81	FALSE	Skil	SKI-like Gene [Source:MGI Symbol;Acc:MGI:106203]	20482	ENSMUSG00000027660	GO:0002260; GO:0042981; GO:0030512; GO:0000122; GO:0070306; GO:0001825; GO:0007050; GO:0045596	GO:0000166; GO:0005488; GO:0005515; GO:0016564; GO:0003682	GO:0005634	11.74	0.6349	1.553	0.02305	0.1184	11.42	12.06	11.4	11.62	11.26	11.85	12.29	12.04	NA
A_51_P428142	NM_177681	193	52	FALSE	Zfp12	zinc finger protein 12 Gene [Source:MGI Symbol;Acc:MGI:99157]	231866	ENSMUSG00000029587	GO:0006350; GO:0006355; GO:0045449	GO:0003676; GO:0046872; GO:0008270; GO:0030528	GO:0005634; GO:0005622	12.71	0.6355	1.553	0.02858	0.1277	12.39	13.02	12.27	12.5	12.39	12.91	12.94	13.22	NA
A_51_P282630	NM_030880	465	9	FALSE	Pacsin3	protein kinase C and casein kinase substrate in neurons 3 Gene [Source:MGI Symbol;Acc:MGI:1891410]	80708	ENSMUSG00000027257	GO:0051044; GO:0045806	GO:0016301; GO:0008092	GO:0005886; GO:0005737	10.63	0.6355	1.553	0.09998	0.2187	10.31	10.94	10.33	10.53	10.06	10.77	10.93	11.13	NA
A_52_P649419	AK162561	376	37	FALSE								7.724	0.6344	1.552	0.003789	0.08731	7.407	8.041	7.342	7.525	7.353	8.053	8.107	7.963	red
A_52_P344152	AF528078	353	12	FALSE	Pik3ip1	phosphoinositide-3-kinase interacting protein 1 Gene [Source:MGI Symbol;Acc:MGI:1917016]		ENSMUSG00000034614				7.356	0.6339	1.552	0.04326	0.15	7.039	7.673	7.027	7.193	6.897	7.807	7.555	7.656	NA
A_51_P406281	NM_026741	60	69	FALSE	Zfp579	zinc finger protein 579 Gene [Source:MGI Symbol;Acc:MGI:1915740]	68490	ENSMUSG00000051550	GO:0045449	GO:0003677; GO:0046872; GO:0008270	GO:0005634; GO:0005622	10.8	0.6343	1.552	0.05361	0.1632	10.49	11.12	10.49	10.76	10.21	11.15	11.12	11.1	NA
A_52_P341708	BI736050	217	63	FALSE								7.615	0.6345	1.552	0.05743	0.1681	7.297	7.932	7.228	7.426	7.238	8.167	7.987	7.642	NA
A_52_P631678	NM_001001334	226	70	FALSE	BC061194	cDNA sequence BC061194 (BC061194), mRNA [Source:RefSeq DNA;Acc:NM_001001334]	381350	ENSMUSG00000037708		GO:0005488		6.401	0.6333	1.551	0.01323	0.1055	6.084	6.718	6.023	6.215	6.015	6.799	6.807	6.547	NA
A_51_P237688	NM_133697	246	34	FALSE	1110003E01Rik	RIKEN cDNA 1110003E01 gene Gene [Source:MGI Symbol;Acc:MGI:1915802]	68552	ENSMUSG00000037822		GO:0005515	GO:0016021; GO:0016020	12.27	0.6328	1.551	0.02057	0.1148	11.95	12.58	12.03	12	11.82	12.48	12.73	12.53	NA
A_52_P139819	NM_178404	98	52	FALSE	Zc3h6	zinc finger CCCH type containing 6 Gene [Source:MGI Symbol;Acc:MGI:1926001]	78751	ENSMUSG00000042851	GO:0008150	GO:0008270; GO:0003676; GO:0046872; GO:0003674	GO:0005575	6.94	0.6336	1.551	0.03234	0.1332	6.623	7.257	6.672	6.725	6.472	7.258	7.581	6.931	NA
A_52_P499499	NM_029021	114	66	FALSE	4833422F24Rik	RIKEN cDNA 4833422F24 gene Gene [Source:MGI Symbol;Acc:MGI:1921864]	74614	ENSMUSG00000027670			GO:0016020; GO:0016021	6.353	0.6321	1.55	0.00834	0.09998	6.037	6.669	6.053	6.033	6.025	6.619	6.78	6.607	yellow
A_51_P198434	NM_001001892	52	38	FALSE	H2-K1	histocompatibility 2, K1, K region Gene [Source:MGI Symbol;Acc:MGI:95904]	14972	ENSMUSG00000061232	GO:0006955; GO:0019882; GO:0042590; GO:0042742; GO:0001916	GO:0042605	GO:0016020; GO:0042612; GO:0009897; GO:0016021	15.12	0.6322	1.55	0.01716	0.1111	14.81	15.44	14.87	15.11	14.43	15.41	15.67	15.23	NA
A_52_P386803	NM_175514	87	76	FALSE	Fam171b	family with sequence similarity 171, member B Gene [Source:MGI Symbol;Acc:MGI:2444579]	241520	ENSMUSG00000048388			GO:0016020; GO:0016021	7.85	0.6324	1.55	0.06627	0.179	7.533	8.166	7.45	7.76	7.39	8.321	8.487	7.689	NA
A_52_P436282	AK041732	191	42	FALSE								7.077	0.6313	1.549	0.00399	0.08857	6.761	7.393	6.835	6.895	6.554	7.523	7.547	7.108	red
A_51_P257058	NM_029634	191	47	FALSE	Ip6k2	inositol hexaphosphate kinase 2 Gene [Source:MGI Symbol;Acc:MGI:1923750]	100044300; 76500	ENSMUSG00000032599		GO:0000166; GO:0016301; GO:0005524; GO:0008440; GO:0016740	GO:0005634	12.59	0.6318	1.549	0.01204	0.104	12.28	12.91	12.23	12.42	12.18	12.98	13.04	12.7	NA
A_52_P99848	NM_008840	164	23	FALSE	Pik3cd	phosphatidylinositol 3-kinase catalytic delta polypeptide Gene [Source:MGI Symbol;Acc:MGI:1098211]	18707	ENSMUSG00000039936	GO:0048015; GO:0046854; GO:0007165; GO:0007166; GO:0001782; GO:0042113	GO:0046934; GO:0004428; GO:0005488; GO:0016303; GO:0016773; GO:0016740	GO:0005942	9.071	0.6309	1.549	0.03026	0.1306	8.755	9.386	8.827	8.975	8.463	9.383	9.46	9.315	NA
A_52_P555680	NM_178811	26	20	FALSE	Ttc15	tetratricopeptide repeat domain 15 Gene [Source:MGI Symbol;Acc:MGI:2445089]	217449	ENSMUSG00000020628		GO:0005488		12.68	0.6308	1.548	0.01788	0.1122	12.37	13	12.41	12.46	12.23	13.03	12.95	13.01	NA
A_52_P184618	NM_007521	79	14	FALSE	Bach2	BTB and CNC homology 2 Gene [Source:MGI Symbol;Acc:MGI:894679]	12014	ENSMUSG00000040270	GO:0006355; GO:0045449	GO:0046983; GO:0043565; GO:0003700; GO:0005515; GO:0003677	GO:0005634	10.11	0.6309	1.548	0.07529	0.1889	9.791	10.42	9.94	9.989	9.444	10.37	10.46	10.44	NA
A_51_P104897	NM_080553	214	41	FALSE	Itpr3	inositol 1,4,5-triphosphate receptor 3 Gene [Source:MGI Symbol;Acc:MGI:96624]	16440	ENSMUSG00000042644	GO:0051592; GO:0055085; GO:0050913; GO:0050917; GO:0006816; GO:0051291; GO:0050916; GO:0051260; GO:0007204; GO:0007186; GO:0006811	GO:0043533; GO:0070679; GO:0005262; GO:0005216; GO:0005509; GO:0000822; GO:0005515; GO:0035091; GO:0005220	GO:0005887; GO:0045177; GO:0043209; GO:0005792; GO:0005730; GO:0005654; GO:0005634; GO:0005737; GO:0016020; GO:0043025; GO:0005783; GO:0005903; GO:0005640; GO:0005789	12.45	0.6305	1.548	0.08166	0.1966	12.14	12.77	12.28	12.26	11.88	12.77	12.65	12.89	NA
A_52_P6119	NM_016969	364	67	FALSE	Myadm	myeloid-associated differentiation marker Gene [Source:MGI Symbol;Acc:MGI:1355332]	50918	ENSMUSG00000068566			GO:0016020; GO:0016021	10.24	0.6292	1.547	0.04138	0.1473	9.923	10.55	10.02	10.18	9.569	10.91	10.63	10.12	NA
A_52_P830312	NM_173785	198	20	FALSE	A230051G13Rik	RIKEN cDNA 4930543L23 gene Gene [Source:MGI Symbol;Acc:MGI:1922421]	216792	ENSMUSG00000049287	GO:0006546; GO:0006783	GO:0016740; GO:0004047	GO:0005737; GO:0005739	9.765	0.6296	1.547	0.0787	0.1928	9.45	10.08	9.487	9.556	9.307	9.884	10.05	10.31	NA
A_51_P277795	NM_026054	351	36	FALSE	2810474O19Rik	RIKEN cDNA 2810474O19 gene Gene [Source:MGI Symbol;Acc:MGI:1914496]	67246	ENSMUSG00000032712				11.55	0.6292	1.547	0.1137	0.2342	11.24	11.87	11.46	11.26	11	11.86	11.65	12.1	NA
A_52_P496163	AK038780	46	30	FALSE	AC161053.1; Gja5	Putative uncharacterized protein [Source:UniProtKB/TrEMBL;Acc:Q8VHM1]; gap junction protein, alpha 5 Gene [Source:MGI Symbol;Acc:MGI:95716]		ENSMUSG00000078633; ENSMUSG00000057123	GO:0001501; GO:0035050; GO:0001568; GO:0030326; GO:0007267; GO:0007154	GO:0005243	GO:0016021; GO:0030054; GO:0005886; GO:0005922	7.811	0.6293	1.547	0.269	0.4004	7.496	8.125	9.417	6.605	6.466	10.87	6.902	6.602	NA
A_52_P41292	XM_981337	307	3	FALSE	Map3k5	mitogen-activated protein kinase kinase kinase 5 Gene [Source:MGI Symbol;Acc:MGI:1346876]	675366; 26408	ENSMUSG00000071369	GO:0006468; GO:0000187; GO:0006915	GO:0004674; GO:0005524; GO:0000287; GO:0042803; GO:0008656; GO:0004709; GO:0005515; GO:0016740; GO:0000166; GO:0004672		10.57	0.6286	1.546	0.02185	0.1164	10.26	10.88	10.36	10.44	9.961	10.85	11.04	10.77	NA
A_51_P113403	NM_178743	504	18	FALSE	Slc26a11	solute carrier family 26, member 11 Gene [Source:MGI Symbol;Acc:MGI:2444589]	268512	ENSMUSG00000039908	GO:0008272; GO:0006811; GO:0055085; GO:0006810	GO:0005215; GO:0008271; GO:0008509; GO:0015380	GO:0005886; GO:0005794; GO:0016021; GO:0000139; GO:0005783; GO:0005789; GO:0016020	10.22	0.6282	1.546	0.04455	0.1515	9.905	10.53	9.856	10.13	9.735	10.47	10.52	10.61	NA
A_51_P199552	NM_028166	222	42	FALSE								9.877	0.6272	1.545	0.0003284	0.07724	9.564	10.19	9.622	9.584	9.485	10.27	10.2	10.1	red
A_51_P101474	NM_015799	106	57	FALSE	Trfr2	transferrin receptor 2 Gene [Source:MGI Symbol;Acc:MGI:1354956]	50765	ENSMUSG00000029716	GO:0006879; GO:0006508	GO:0008233; GO:0004872; GO:0004998	GO:0005886; GO:0016021; GO:0005737	10.06	0.6276	1.545	0.03471	0.1372	9.747	10.37	9.734	10.1	9.404	10.35	10.53	10.25	NA
A_51_P310387	NP378055	190	75	FALSE								5.706	0.6273	1.545	0.03722	0.1413	5.392	6.02	5.248	5.631	5.298	6.025	6.356	5.678	NA
A_51_P354683	AK016104	159	62	FALSE	Ift172	intraflagellar transport 172 homolog (Chlamydomonas) Gene [Source:MGI Symbol;Acc:MGI:2682064]	67661	ENSMUSG00000038564	GO:0042384; GO:0007275; GO:0007224; GO:0009953; GO:0001841; GO:0007368; GO:0016485	GO:0005515	GO:0005929	12.76	0.628	1.545	0.03817	0.1429	12.44	13.07	12.51	12.53	12.29	13.09	12.97	13.15	NA
A_51_P461108	NM_148958	47	23	FALSE	Osbpl10	oxysterol binding protein-like 10 Gene [Source:MGI Symbol;Acc:MGI:1921736]	100047530; 74486	ENSMUSG00000040875	GO:0008202; GO:0006869			11.69	0.628	1.545	0.05247	0.1618	11.38	12.01	11.53	11.53	11.07	11.92	12.12	11.98	NA
A_51_P489522	AK150917	66	52	FALSE	Ctla2b	cytotoxic T lymphocyte-associated protein 2 beta Gene [Source:MGI Symbol;Acc:MGI:88555]	13025	ENSMUSG00000074874		GO:0008234; GO:0004869; GO:0005515		11.67	0.6275	1.545	0.08351	0.1987	11.36	11.98	11.11	11.68	11.27	11.98	12.45	11.52	NA
A_51_P268983	XM_144099	164	1	FALSE	Myom3	myomesin family, member 3 Gene [Source:MGI Symbol;Acc:MGI:2685280]	242702	ENSMUSG00000037139				7.537	0.6279	1.545	0.106	0.2258	7.223	7.851	7.044	7.443	7.182	7.466	7.832	8.255	NA
A_52_P578634	NM_033612	48	82	FALSE	Cela1	chymotrypsin-like elastase family, member 1 Gene [Source:MGI Symbol;Acc:MGI:95314]	109901	ENSMUSG00000023031	GO:0006508	GO:0008233; GO:0004252; GO:0003824		9.45	0.6269	1.544	0.004936	0.08949	9.137	9.763	9.128	9.39	8.892	9.805	9.929	9.556	red
A_51_P216015	AK084358	51	7	FALSE	AC154660.3	deleted in lymphocytic leukemia, 2 (Dleu2), non-coding RNA [Source:RefSeq DNA;Acc:NR_028264]		ENSMUSG00000087313				8.333	0.6267	1.544	0.006566	0.09566	8.02	8.646	8.055	8.067	7.937	8.641	8.633	8.665	red
A_51_P353095	NM_177319	202	14	FALSE	Zfyve27	zinc finger, FYVE domain containing 27 Gene [Source:MGI Symbol;Acc:MGI:1919602]	319740	ENSMUSG00000018820		GO:0046872; GO:0008270	GO:0016021; GO:0016020	13.38	0.6263	1.544	0.03833	0.1429	13.07	13.69	13.1	13.21	12.89	13.57	13.74	13.76	NA
A_52_P320553	TC1618787	38	82	FALSE								13.05	0.6269	1.544	0.1189	0.2404	12.74	13.36	12.96	13.03	12.23	13.49	13.29	13.3	NA
A_52_P58006	NM_133225	231	12	FALSE	Acbd3	acyl-Coenzyme A binding domain containing 3 Gene [Source:MGI Symbol;Acc:MGI:2181074]	170760	ENSMUSG00000026499	GO:0006694; GO:0006810	GO:0000062; GO:0005515	GO:0005794; GO:0000139; GO:0005739; GO:0016020; GO:0016021	10.82	0.6263	1.544	0.1739	0.3021	10.51	11.13	10.74	10.91	9.87	11.11	11.18	11.1	NA
A_51_P475049	NM_011670	156	75	FALSE								16.25	0.6254	1.543	0.009627	0.1015	15.94	16.57	15.96	16.12	15.74	16.46	16.8	16.44	red
A_52_P492081	NM_130447	198	50	FALSE	Dusp16	dual specificity phosphatase 16 Gene [Source:MGI Symbol;Acc:MGI:1917936]	70686	ENSMUSG00000030203	GO:0000188; GO:0006470; GO:0016311	GO:0016791; GO:0005515; GO:0017017; GO:0016787; GO:0004725; GO:0008138; GO:0016301	GO:0005737; GO:0005634	7.904	0.6254	1.543	0.04598	0.1535	7.592	8.217	7.743	7.701	7.331	8.35	8.095	8.206	NA
A_51_P245718	NM_001033430	268	71	FALSE	Jhdm1d	jumonji C domain-containing histone demethylase 1 homolog D (S. cerevisiae) Gene [Source:MGI Symbol;Acc:MGI:2443388]	338523	ENSMUSG00000042599		GO:0046872; GO:0005515; GO:0008270		7.262	0.6255	1.543	0.09242	0.2094	6.949	7.574	7.345	6.843	6.659	7.615	7.47	7.638	NA
A_52_P134075	NM_024289	282	77	FALSE	Osbpl5	oxysterol binding protein-like 5 Gene [Source:MGI Symbol;Acc:MGI:1930265]	79196	ENSMUSG00000037606	GO:0006869; GO:0008202	GO:0005515		12.07	0.6245	1.542	0.04667	0.1548	11.76	12.38	11.72	12.01	11.54	12.28	12.43	12.43	NA
A_52_P521507	NM_001081302	44	45	FALSE								10.68	0.6249	1.542	0.06129	0.1729	10.37	11	10.28	10.58	10.26	10.87	10.94	11.18	NA
A_52_P43727	AK030332	208	46	FALSE	5031439G07Rik	RIKEN cDNA 5031439G07 gene Gene [Source:MGI Symbol;Acc:MGI:2444899]	223739	ENSMUSG00000036046				12.53	0.6252	1.542	0.06673	0.1798	12.22	12.84	12.32	12.33	12	12.72	12.85	12.96	NA
A_51_P198179	NM_023141	78	68	FALSE								11.58	0.6236	1.541	0.004301	0.08911	11.26	11.89	11.38	11.35	11.06	11.92	12.01	11.73	red
A_51_P484009	NM_007941	384	85	FALSE	Stx2	syntaxin 2 Gene [Source:MGI Symbol;Acc:MGI:108059]	13852	ENSMUSG00000029428	GO:0030033; GO:0000910; GO:0030855; GO:0016192; GO:0007566; GO:0045026; GO:0000920; GO:0006886; GO:0048547; GO:0007340; GO:0030154	GO:0000149; GO:0005484; GO:0048306; GO:0005515	GO:0030496; GO:0030133; GO:0016323; GO:0016020; GO:0016021	11.81	0.6239	1.541	0.006362	0.09499	11.5	12.12	11.46	11.74	11.3	12.1	12.27	12.01	red
A_51_P290170	NM_019979	455	26	FALSE	Selk	selenoprotein K Gene [Source:MGI Symbol;Acc:MGI:1931466]		ENSMUSG00000042682		GO:0008430		14.25	0.6235	1.541	0.006998	0.09619	13.93	14.56	13.83	14.1	13.87	14.55	14.65	14.47	red
A_51_P377579	NM_026601	147	12	FALSE	Hyi	hydroxypyruvate isomerase homolog (E. coli) Gene [Source:MGI Symbol;Acc:MGI:1915430]	68180	ENSMUSG00000006395		GO:0016853; GO:0008903		10.44	0.624	1.541	0.01369	0.106	10.13	10.75	10.18	10.33	9.865	10.75	10.87	10.64	NA
A_51_P319917	NM_007403	283	44	FALSE	Adam8	a disintegrin and metallopeptidase domain 8 Gene [Source:MGI Symbol;Acc:MGI:107825]	11501	ENSMUSG00000025473	GO:0006508; GO:0016337	GO:0008270; GO:0046872; GO:0008233; GO:0004222	GO:0016021; GO:0005886	7.94	0.624	1.541	0.04871	0.157	7.628	8.252	7.473	7.745	7.665	8.301	8.094	8.36	NA
A_51_P159503	NM_001040005	309	61	FALSE	Rnf213	ring finger protein 213 Gene [Source:MGI Symbol;Acc:MGI:1289196]		ENSMUSG00000070327		GO:0017111; GO:0046872; GO:0005515; GO:0005524; GO:0008270; GO:0000166; GO:0003824		11.65	0.6242	1.541	0.05528	0.1654	11.33	11.96	11.48	11.51	11.01	11.95	11.98	11.94	NA
A_52_P244312	AK158571	500	23	FALSE	Svip	small VCP/p97-interacting protein Gene [Source:MGI Symbol;Acc:MGI:1922994]		ENSMUSG00000074093				8.014	0.6242	1.541	0.1444	0.2695	7.702	8.326	7.789	7.809	7.509	8.199	8.116	8.664	NA
A_51_P415369	NM_021397	63	11	FALSE								7.445	0.6235	1.541	0.1513	0.2771	7.133	7.756	7.071	7.381	6.946	7.859	7.468	7.942	NA
A_51_P382152	NM_011171	98	36	FALSE	Procr	protein C receptor, endothelial Gene [Source:MGI Symbol;Acc:MGI:104596]	19124	ENSMUSG00000027611	GO:0006955; GO:0019882; GO:0050819; GO:0007596	GO:0004872	GO:0005813; GO:0016020; GO:0016021	10.57	0.6226	1.54	0.03417	0.1363	10.26	10.88	10.39	10.42	9.959	10.95	10.88	10.81	NA
A_51_P326091	NM_207653	354	32	FALSE	Cflar	CASP8 and FADD-like apoptosis regulator Gene [Source:MGI Symbol;Acc:MGI:1336166]	12633	ENSMUSG00000026031	GO:0043154; GO:0043066; GO:0006508; GO:0042981; GO:0006915	GO:0005515; GO:0004197; GO:0008234	GO:0005737	9.486	0.6234	1.54	0.04884	0.1572	9.174	9.798	9.254	9.296	8.972	9.684	9.833	9.875	NA
A_52_P642250	NM_027016	267	70	FALSE	Sec62	SEC62 homolog (S. cerevisiae) Gene [Source:MGI Symbol;Acc:MGI:1916526]	69276	ENSMUSG00000027706	GO:0015031; GO:0055085; GO:0006810	GO:0008565; GO:0005524; GO:0042626	GO:0016020; GO:0005783; GO:0016021; GO:0005789; GO:0005856	11.94	0.6222	1.539	0.002723	0.0845	11.63	12.25	11.6	11.79	11.51	12.23	12.35	12.18	red
A_52_P206526	NM_053266	317	77	FALSE	Gtf2ird2	GTF2I repeat domain containing 2 Gene [Source:MGI Symbol;Acc:MGI:2149780]	114674	ENSMUSG00000015942	GO:0045449	GO:0003677	GO:0005634	11.77	0.6223	1.539	0.005651	0.09282	11.46	12.08	11.43	11.69	11.27	12.06	12.22	11.96	red
A_52_P329917	NM_022999	298	41	FALSE	Prr12; Prrg2	proline rich 12 Gene [Source:MGI Symbol;Acc:MGI:2679002]; proline-rich Gla (G-carboxyglutamic acid) polypeptide 2 Gene [Source:MGI Symbol;Acc:MGI:1929596]	233210; 65116	ENSMUSG00000046574; ENSMUSG00000007837		GO:0003677; GO:0005509	GO:0005576; GO:0016020; GO:0016021	12.65	0.6218	1.539	0.01332	0.1056	12.34	12.96	12.33	12.49	12.21	12.93	12.99	12.96	NA
A_52_P645862	NM_177322	43	76	FALSE	Agtr1a	angiotensin II receptor, type 1a Gene [Source:MGI Symbol;Acc:MGI:87964]	11607	ENSMUSG00000049115	GO:0042756; GO:0002035; GO:0001822; GO:0002019; GO:0002001; GO:0006885; GO:0007204; GO:0001991; GO:0045777; GO:0043627; GO:0007165; GO:0007200; GO:0001921; GO:0001568; GO:0002018; GO:0007186	GO:0004945; GO:0043621; GO:0001965; GO:0004872; GO:0004930; GO:0001596; GO:0017046	GO:0005794; GO:0031983; GO:0030425; GO:0031968; GO:0005886; GO:0012506; GO:0005737; GO:0005768; GO:0016323; GO:0031410; GO:0016021	8.195	0.622	1.539	0.01407	0.1069	7.884	8.506	7.757	8.207	7.69	8.264	8.968	8.287	NA
A_52_P241397	NM_026719	133	64	FALSE	Lmbrd1	LMBR1 domain containing 1 Gene [Source:MGI Symbol;Acc:MGI:1915671]	68421	ENSMUSG00000073725	GO:0006810	GO:0050897; GO:0031419	GO:0016020; GO:0016021; GO:0005765	12.66	0.6217	1.539	0.01659	0.1102	12.35	12.97	12.43	12.43	12.19	12.9	13.08	12.93	NA
A_52_P103066	NM_008679	258	20	FALSE	Ncoa3	nuclear receptor coactivator 3 Gene [Source:MGI Symbol;Acc:MGI:1276535]	17979	ENSMUSG00000027678	GO:0007165; GO:0045449; GO:0006355; GO:0033148; GO:0035264; GO:0048589; GO:0051091; GO:0060744; GO:0060068	GO:0004871; GO:0030528; GO:0003713; GO:0035257; GO:0047485; GO:0030331; GO:0030374; GO:0003682; GO:0004872; GO:0016740; GO:0004402; GO:0008415	GO:0005634; GO:0005794; GO:0005737	12.27	0.6219	1.539	0.03514	0.138	11.95	12.58	11.99	11.98	11.89	12.6	12.41	12.73	NA
A_51_P297068	S76831	237	84	FALSE								6.803	0.6206	1.538	0.008957	0.1009	6.492	7.113	6.487	6.708	6.282	7.18	7.374	6.785	red
A_52_P646680	NM_025707	417	74	FALSE	Klhl28	kelch-like 28 (Drosophila) Gene [Source:MGI Symbol;Acc:MGI:1913939]	66689	ENSMUSG00000020948		GO:0005515		9.172	0.621	1.538	0.01319	0.1055	8.861	9.482	8.942	9.123	8.519	9.697	9.631	9.12	NA
A_51_P165602	NM_010692	70	13	FALSE	Lbx2	ladybird homeobox homolog 2 (Drosophila) Gene [Source:MGI Symbol;Acc:MGI:1342288]	16815	ENSMUSG00000034968	GO:0006355	GO:0043565; GO:0003700	GO:0005634	8.257	0.6209	1.538	0.02497	0.1209	7.947	8.568	7.856	8.194	7.79	8.445	8.66	8.598	NA
A_52_P100252	NM_007988	265	82	FALSE	Fasn	fatty acid synthase Gene [Source:MGI Symbol;Acc:MGI:95485]	14104	ENSMUSG00000025153	GO:0055114; GO:0006633; GO:0009058; GO:0008152	GO:0005515; GO:0016788; GO:0016740; GO:0000036; GO:0004319; GO:0004315; GO:0004316; GO:0031177; GO:0016491; GO:0016829; GO:0004313; GO:0004320; GO:0008270; GO:0004317; GO:0048037; GO:0004314; GO:0003824; GO:0005488	GO:0042470; GO:0005737; GO:0005794; GO:0005739; GO:0042587	10.69	0.6211	1.538	0.02527	0.1216	10.38	11	10.36	10.65	10.13	11.18	11.17	10.64	NA
A_51_P326932	AK018172	482	55	FALSE								10.46	0.621	1.538	0.03155	0.1323	10.15	10.77	10.16	10.19	10.09	10.98	10.79	10.53	NA
A_52_P209527	NM_001081069	522	61	FALSE	Rgs11	regulator of G-protein signaling 11 Gene [Source:MGI Symbol;Acc:MGI:1354739]	100048881; 50782	ENSMUSG00000024186	GO:0007186; GO:0009968; GO:0007242	GO:0005096; GO:0004871	GO:0005834	7.232	0.6214	1.538	0.04964	0.1582	6.921	7.543	6.781	7.244	6.738	7.665	7.631	7.332	NA
A_52_P137678	NM_178655	232	48	FALSE	Ank2	ankyrin 2, brain Gene [Source:MGI Symbol;Acc:MGI:88025]	109676	ENSMUSG00000032826	GO:0007165; GO:0007399; GO:0051597; GO:0030913	GO:0005515; GO:0005200	GO:0005886; GO:0005856; GO:0045121; GO:0019717	9.055	0.6202	1.537	0.01001	0.1022	8.745	9.365	8.725	8.906	8.604	9.455	9.421	9.219	NA
A_51_P352738	NM_033564	437	34	FALSE	Mpv17l	Mpv17 transgene, kidney disease mutant-like Gene [Source:MGI Symbol;Acc:MGI:2135951]	93734	ENSMUSG00000022679			GO:0005739; GO:0005737; GO:0016021; GO:0005777; GO:0005778; GO:0016020	6.876	0.6198	1.537	0.05714	0.1677	6.566	7.186	6.487	6.635	6.578	7.128	7.511	6.919	NA
A_51_P493012	NM_178628	220	58	FALSE	Atl1	atlastin GTPase 1 Gene [Source:MGI Symbol;Acc:MGI:1921241]	73991	ENSMUSG00000021066	GO:0007409; GO:0051260; GO:0007029	GO:0005525; GO:0042802; GO:0016787; GO:0000166; GO:0003924	GO:0005792; GO:0016020; GO:0030424; GO:0042995; GO:0005794; GO:0005789; GO:0005783; GO:0000139; GO:0016021; GO:0000137	8.328	0.6191	1.536	0.009401	0.1014	8.018	8.637	8.019	8.117	7.918	8.535	8.732	8.644	red
A_51_P188602	NM_198424	302	47	FALSE	Orai3	ORAI calcium release-activated calcium modulator 3 Gene [Source:MGI Symbol;Acc:MGI:3039586]	269999	ENSMUSG00000043964			GO:0016020; GO:0016021	9.93	0.619	1.536	0.01121	0.1037	9.62	10.24	9.517	9.907	9.436	10.26	10.43	10.03	NA
A_52_P39756	NM_001015046	91	53	FALSE	Rap1gap2	RAP1 GTPase activating protein 2 Gene [Source:MGI Symbol;Acc:MGI:3028623]	380711	ENSMUSG00000038807	GO:0051056; GO:0007165	GO:0005096	GO:0005622; GO:0005737	8.728	0.6191	1.536	0.01702	0.1106	8.418	9.038	8.403	8.581	8.271	8.915	9.146	9.051	NA
A_51_P372156	AK132388	46	44	FALSE	4930563E22Rik	RIKEN cDNA 4930563E22 gene Gene [Source:MGI Symbol;Acc:MGI:1922554]	75304	ENSMUSG00000053574				7.121	0.6196	1.536	0.02125	0.1159	6.812	7.431	6.904	6.925	6.606	7.34	7.647	7.307	NA
A_52_P586574	NM_007475	239	34	FALSE								18.17	0.6181	1.535	0.01368	0.106	17.86	18.48	17.85	17.93	17.8	18.42	18.69	18.32	NA
A_51_P327970	NM_009129	60	16	FALSE	Scg2	secretogranin II Gene [Source:MGI Symbol;Acc:MGI:103033]	20254	ENSMUSG00000050711	GO:0006928; GO:0048245; GO:0001938; GO:0043066; GO:0000165; GO:0007242; GO:0001525; GO:0050930	GO:0005125; GO:0005515; GO:0042056; GO:0005509	GO:0005576; GO:0005615	12.74	0.6187	1.535	0.05807	0.169	12.44	13.05	12.54	12.75	12.02	12.97	13.25	12.95	NA
A_51_P110672	NM_009074	360	68	FALSE	Mst1r	macrophage stimulating 1 receptor (c-met-related tyrosine kinase) Gene [Source:MGI Symbol;Acc:MGI:99614]	19882	ENSMUSG00000032584	GO:0006468; GO:0007169; GO:0044419; GO:0007275	GO:0004714; GO:0005515; GO:0016740; GO:0004872; GO:0005524; GO:0000166; GO:0004672; GO:0004674; GO:0004713	GO:0016021; GO:0001725; GO:0005886; GO:0016020	9.416	0.6185	1.535	0.07116	0.1847	9.107	9.725	9.21	9.249	8.862	9.589	9.766	9.82	NA
A_51_P173100	NM_145925	103	6	FALSE	Pttg1ip	pituitary tumor-transforming 1 interacting protein Gene [Source:MGI Symbol;Acc:MGI:2652132]	108705	ENSMUSG00000009291	GO:0006606		GO:0005634; GO:0005737; GO:0016021; GO:0005886	12.87	0.6175	1.534	0.009346	0.1012	12.56	13.18	12.46	12.84	12.39	13.19	13.43	12.92	red
A_52_P327615	NM_181070	316	71	FALSE	Rab18	RAB18, member RAS oncogene family Gene [Source:MGI Symbol;Acc:MGI:102790]	19330	ENSMUSG00000073639	GO:0015031; GO:0007264; GO:0006355; GO:0006886; GO:0006913; GO:0007165	GO:0000166; GO:0005525; GO:0005524; GO:0008134; GO:0003924; GO:0005515	GO:0005622; GO:0009925; GO:0005886; GO:0016324	12.82	0.6171	1.534	0.01556	0.1082	12.51	13.13	12.37	12.66	12.51	13.14	13.23	13.02	NA
A_52_P585751	NM_029364	37	68	FALSE	Gns	glucosamine (N-acetyl)-6-sulfatase Gene [Source:MGI Symbol;Acc:MGI:1922862]	75612	ENSMUSG00000034707	GO:0042340; GO:0030203; GO:0008152	GO:0008449; GO:0005539; GO:0016787; GO:0043199; GO:0005509; GO:0008484; GO:0003824	GO:0005764	13.64	0.6173	1.534	0.03252	0.1335	13.33	13.95	13.32	13.57	13.11	13.98	14.35	13.51	NA
A_51_P364609	NM_019699	386	73	FALSE	Fads2	fatty acid desaturase 2 Gene [Source:MGI Symbol;Acc:MGI:1930079]	56473	ENSMUSG00000024665	GO:0022900; GO:0006633; GO:0006810; GO:0006629; GO:0055114	GO:0004768; GO:0016491; GO:0020037; GO:0005506; GO:0016717	GO:0016021; GO:0016020; GO:0005624; GO:0005789; GO:0005783	11.75	0.6169	1.534	0.05562	0.1659	11.44	12.05	11.54	11.72	11.05	12.08	12.13	11.96	NA
A_52_P272519	NM_009938	342	52	FALSE	Copa	coatomer protein complex subunit alpha Gene [Source:MGI Symbol;Acc:MGI:1334462]	12847	ENSMUSG00000026553	GO:0016192; GO:0006886; GO:0006457	GO:0005515; GO:0005198; GO:0005179; GO:0005509; GO:0051082	GO:0030117; GO:0030126; GO:0016020; GO:0031410; GO:0005794; GO:0005737; GO:0005576; GO:0000139; GO:0005783	9.182	0.6171	1.534	0.1976	0.3269	8.874	9.491	9.31	8.86	8.451	9.692	9.071	9.71	NA
A_51_P513568	AK017897	130	63	FALSE	Stx11	syntaxin 11 Gene [Source:MGI Symbol;Acc:MGI:1921982]	74732	ENSMUSG00000039232	GO:0016192; GO:0006886	GO:0005484; GO:0005515	GO:0005886; GO:0005794; GO:0016020	9.456	0.6164	1.533	0.002811	0.0845	9.148	9.764	9.215	9.331	8.897	9.772	10	9.521	red
A_51_P345896	NM_133880	32	71	FALSE	Pafah2	platelet-activating factor acetylhydrolase 2 Gene [Source:MGI Symbol;Acc:MGI:2140321]	100163	ENSMUSG00000037366	GO:0016042; GO:0006916	GO:0003847; GO:0016787	GO:0005737	11.16	0.6163	1.533	0.009328	0.1012	10.85	11.47	10.79	11.06	10.7	11.45	11.75	11.2	red
A_52_P474242	NM_001001892	101	36	FALSE								11.74	0.6162	1.533	0.04075	0.1464	11.43	12.05	11.69	11.76	10.85	12.17	12.25	11.72	NA
A_52_P101443	NM_198111	431	47	FALSE	Akap6	A kinase (PRKA) anchor protein 6 Gene [Source:MGI Symbol;Acc:MGI:3050566]	238161	ENSMUSG00000061603		GO:0005102; GO:0016301	GO:0034704; GO:0016529	6.934	0.6157	1.532	0.004087	0.08873	6.626	7.242	6.613	6.836	6.429	7.151	7.481	7.094	red
A_51_P190499	M69070	181	37	FALSE								14.2	0.6151	1.532	0.009973	0.1022	13.89	14.51	13.98	14.13	13.57	14.51	14.71	14.3	red
A_52_P649224	NM_175155	351	2	FALSE	Sash1	SAM and SH3 domain containing 1 Gene [Source:MGI Symbol;Acc:MGI:1917347]	70097	ENSMUSG00000015305		GO:0005515		9.709	0.615	1.532	0.03557	0.1386	9.402	10.02	9.149	9.724	9.333	9.971	10.34	9.742	NA
A_52_P439001	TC1648248	109	74	FALSE	Tprkb	Tp53rk binding protein Gene [Source:MGI Symbol;Acc:MGI:1917036]		ENSMUSG00000054226			GO:0005634	7.773	0.6151	1.532	0.05249	0.1618	7.466	8.081	7.235	7.628	7.535	8.078	8.29	7.875	NA
A_51_P302749	NM_011706	241	80	FALSE	Trpv2	transient receptor potential cation channel, subfamily V, member 2 Gene [Source:MGI Symbol;Acc:MGI:1341836]	22368	ENSMUSG00000018507	GO:0009408; GO:0055085; GO:0006816; GO:0006811	GO:0005262; GO:0005509; GO:0005216	GO:0005886; GO:0042470; GO:0016021; GO:0005622; GO:0005737; GO:0016020	12.85	0.6148	1.531	0.006633	0.09566	12.54	13.15	12.48	12.81	12.32	13.17	13.45	12.84	red
A_52_P180741	NM_053142	89	43	FALSE	Pcdhb17	protocadherin beta 17 Gene [Source:MGI Symbol;Acc:MGI:2136754]	93888	ENSMUSG00000046387	GO:0007155; GO:0007156	GO:0005509; GO:0005515	GO:0016021; GO:0005886; GO:0016020	7.795	0.6149	1.531	0.01347	0.1057	7.488	8.103	7.418	7.937	7.109	8.137	8.413	7.758	NA
A_52_P415168	NM_019394	63	72	FALSE								7.475	0.6146	1.531	0.09797	0.2164	7.167	7.782	7.04	7.399	7.063	8.061	7.732	7.554	NA
A_52_P389595	NM_030711	24	44	FALSE	Erap1	endoplasmic reticulum aminopeptidase 1 Gene [Source:MGI Symbol;Acc:MGI:1933403]	80898	ENSMUSG00000021583	GO:0045766; GO:0006508; GO:0006509; GO:0006955	GO:0004872; GO:0008270; GO:0008237; GO:0004177; GO:0005138; GO:0008235; GO:0008233; GO:0046872	GO:0005788; GO:0005792; GO:0005737; GO:0005783; GO:0016020; GO:0005576; GO:0005789; GO:0016021	11.26	0.6132	1.53	0.003985	0.08857	10.95	11.57	10.92	11.31	10.63	11.47	11.91	11.32	yellow
A_52_P128951	NM_025671	199	65	FALSE	Ogfod2	2-oxoglutarate and iron-dependent oxygenase domain containing 2 Gene [Source:MGI Symbol;Acc:MGI:1913877]	66627	ENSMUSG00000023707	GO:0055114	GO:0016705; GO:0005506; GO:0046872; GO:0031418; GO:0016702; GO:0016491		10.87	0.6132	1.53	0.01499	0.1078	10.56	11.17	10.55	10.7	10.43	11.31	11.23	10.98	NA
A_51_P275268	NM_027702	79	52	FALSE	4933421I07Rik	RIKEN cDNA 4933421I07 gene Gene [Source:MGI Symbol;Acc:MGI:1918412]	71162	ENSMUSG00000030463	GO:0051056; GO:0007264	GO:0005085	GO:0005622	6.092	0.6125	1.529	0.005897	0.09328	5.786	6.398	5.754	5.89	5.713	6.273	6.535	6.386	red
A_52_P155100	NM_018873	178	4	FALSE	P140	SRC kinase signaling inhibitor 1 Gene [Source:MGI Symbol;Acc:MGI:1933179]	56013	ENSMUSG00000038453	GO:0007162; GO:0006887	GO:0005515	GO:0005856; GO:0005737	8.861	0.6122	1.529	0.02171	0.1164	8.555	9.167	8.509	8.994	8.162	9.175	9.427	8.899	NA
A_52_P220040	NM_001039488	383	9	FALSE	4933421E11Rik	RIKEN cDNA 4933421E11 gene Gene [Source:MGI Symbol;Acc:MGI:2445214]	321000	ENSMUSG00000056260		GO:0005515		9.281	0.6128	1.529	0.06695	0.18	8.975	9.587	8.644	9.32	8.96	9.589	9.796	9.377	NA
A_52_P980158	AK049005	105	84	FALSE								6.721	0.6122	1.529	0.09985	0.2186	6.414	7.027	6.323	6.607	6.314	7.208	7.359	6.514	NA
A_52_P74229	CB590425	7	29	FALSE	RP23-57F11.1	MCG21374, isoform CRA_aNovel protein ; [Source:UniProtKB/TrEMBL;Acc:A6PWP4]		ENSMUSG00000078640				7.374	0.6118	1.528	0.008528	0.09998	7.069	7.68	6.869	7.122	7.215	7.557	7.769	7.715	red
A_51_P467798	NM_022018	470	44	FALSE	Fam129a	family with sequence similarity 129, member A Gene [Source:MGI Symbol;Acc:MGI:2137237]	63913	ENSMUSG00000026483	GO:0001934; GO:0006950; GO:0045727; GO:0034976; GO:0001933	GO:0003674	GO:0005737	10.33	0.6121	1.528	0.009586	0.1014	10.02	10.63	10.28	9.96	9.822	10.77	10.61	10.51	red
A_52_P71105	NM_133210	171	53	FALSE	Sertad3	SERTA domain containing 3 Gene [Source:MGI Symbol;Acc:MGI:2180697]	170742	ENSMUSG00000055200	GO:0045941; GO:0030308; GO:0015986	GO:0005515; GO:0016563; GO:0016820	GO:0005634; GO:0033178	10.72	0.6119	1.528	0.04136	0.1473	10.41	11.03	10.58	10.53	10.13	11.08	11	11	NA
A_51_P476689	NM_010838	171	77	FALSE	Mapt	microtubule-associated protein tau Gene [Source:MGI Symbol;Acc:MGI:97180]	17762	ENSMUSG00000018411	GO:0000226; GO:0031116; GO:0007026; GO:0045773	GO:0005515; GO:0008017	GO:0005829; GO:0005856; GO:0030424; GO:0005737; GO:0042995; GO:0030426; GO:0005874; GO:0035085; GO:0045298; GO:0005886	11.74	0.6115	1.528	0.07011	0.1836	11.43	12.04	11.42	11.7	11.17	12.26	12.42	11.45	NA
A_52_P615096	NM_015729	92	48	FALSE	Acox1	acyl-Coenzyme A oxidase 1, palmitoyl Gene [Source:MGI Symbol;Acc:MGI:1330812]	11430	ENSMUSG00000020777	GO:0055114; GO:0006635; GO:0007283; GO:0006631; GO:0006412; GO:0006418; GO:0008152; GO:0006091; GO:0000038; GO:0006629; GO:0006693	GO:0003995; GO:0050660; GO:0003997; GO:0000166; GO:0004812; GO:0005524; GO:0016627; GO:0047485	GO:0005739; GO:0005737; GO:0005777; GO:0005778	7.812	0.6114	1.528	0.1005	0.2196	7.506	8.118	7.878	7.689	6.952	8.254	8.117	7.982	NA
A_51_P242663	NM_011484	20	56	FALSE	Stam	signal transducing adaptor molecule (SH3 domain and ITAM motif) 1 Gene [Source:MGI Symbol;Acc:MGI:1329014]	20844	ENSMUSG00000026718	GO:0006886	GO:0005515		10.74	0.6107	1.527	0.002887	0.0845	10.43	11.04	10.34	10.72	10.24	11	11.27	10.86	red
A_52_P37091	NM_001083321	311	84	FALSE								7.048	0.6109	1.527	0.01518	0.108	6.742	7.353	6.652	7.093	6.483	7.377	7.559	7.124	NA
A_51_P336622	NM_021428	107	66	FALSE	Dexi	dexamethasone-induced transcript Gene [Source:MGI Symbol;Acc:MGI:1926236]	58239	ENSMUSG00000038055				11.77	0.6108	1.527	0.02719	0.1254	11.47	12.08	11.56	11.63	11.21	12.09	12.12	12.03	NA
A_52_P533146	NM_007837	437	56	FALSE	Ddit3	DNA-damage inducible transcript 3 Gene [Source:MGI Symbol;Acc:MGI:109247]	13198	ENSMUSG00000025408	GO:0042493; GO:0042789; GO:0001975; GO:0007050; GO:0007584; GO:0030968; GO:0006355; GO:0045941; GO:0007568; GO:0006979; GO:0043065; GO:0042542; GO:0007049; GO:0032792; GO:0006983; GO:0048568; GO:0045454	GO:0003700; GO:0046983; GO:0043565	GO:0005634; GO:0005737	12.55	0.6111	1.527	0.05327	0.1627	12.25	12.86	12.14	12.4	12.21	12.9	13.16	12.52	NA
A_51_P226483	NM_032610	120	42	FALSE	Shkbp1	Sh3kbp1 binding protein 1 Gene [Source:MGI Symbol;Acc:MGI:2385803]	80297	ENSMUSG00000011751	GO:0007605; GO:0007409; GO:0009566; GO:0030534; GO:0019226; GO:0007628; GO:0040018	GO:0005515; GO:0005200; GO:0030506; GO:0003779	GO:0070852; GO:0030424; GO:0008091; GO:0016605; GO:0016363; GO:0043203; GO:0005737	10.16	0.6099	1.526	0.002253	0.08207	9.855	10.47	10.03	10.14	9.403	10.69	10.72	9.981	yellow
A_52_P651987	NM_023249	129	62	FALSE	Ypel1	yippee-like 1 (Drosophila) Gene [Source:MGI Symbol;Acc:MGI:1913303]	106369	ENSMUSG00000022773			GO:0005634	7.443	0.6098	1.526	0.005543	0.09247	7.138	7.748	7.093	7.444	6.877	7.794	8	7.45	red
A_51_P186552	NM_175454	250	4	FALSE	C630004H02Rik	RIKEN cDNA C630004H02 gene Gene [Source:MGI Symbol;Acc:MGI:2445087]	217310	ENSMUSG00000034586	GO:0060113; GO:0042472; GO:0007605	GO:0042803; GO:0005515	GO:0005737; GO:0016020; GO:0016021	11.04	0.6094	1.526	0.02216	0.1167	10.74	11.35	10.76	10.95	10.5	11.53	11.56	10.95	NA
A_51_P472481	NM_172256	322	79	FALSE	Dync2li1	dynein cytoplasmic 2 light intermediate chain 1 Gene [Source:MGI Symbol;Acc:MGI:1913996]	213575	ENSMUSG00000024253	GO:0042384; GO:0030030; GO:0007275; GO:0007368	GO:0003774	GO:0005856; GO:0005874; GO:0030286; GO:0035085; GO:0005929; GO:0005737	10.63	0.6102	1.526	0.02772	0.1262	10.33	10.94	10.42	10.52	10.03	10.89	11.07	10.84	NA
A_52_P173442	AK030181	119	37	FALSE	Wscd2	WSC domain containing 2 Gene [Source:MGI Symbol;Acc:MGI:2445030]	320916	ENSMUSG00000063430				9.429	0.6093	1.526	0.105	0.2244	9.125	9.734	9.527	9.286	8.561	9.836	9.78	9.586	NA
A_51_P356775	AK010104	180	46	FALSE								5.978	0.6101	1.526	0.1648	0.2925	5.673	6.283	5.468	5.936	5.613	6.451	5.989	6.409	NA
A_51_P141288	NM_010693	178	57	FALSE	Lck	lymphocyte protein tyrosine kinase Gene [Source:MGI Symbol;Acc:MGI:96756]	16818	ENSMUSG00000000409	GO:0006468; GO:0006915; GO:0042542; GO:0010043; GO:0007568; GO:0018108; GO:0050853; GO:0006919; GO:0006917; GO:0045588; GO:0006882; GO:0050870; GO:0051209; GO:0042493; GO:0007166; GO:0046777; GO:0050856; GO:0030217	GO:0005524; GO:0004713; GO:0005515; GO:0032403; GO:0016301; GO:0016740; GO:0004722; GO:0000166; GO:0004715; GO:0042169; GO:0004672; GO:0004674	GO:0030139; GO:0005737; GO:0005886; GO:0000242; GO:0045121	12	0.6086	1.525	0.001649	0.07804	11.7	12.31	11.76	11.8	11.53	12.41	12.4	12.1	red
A_52_P55726	NM_011883	75	43	FALSE	Rnf13	ring finger protein 13 Gene [Source:MGI Symbol;Acc:MGI:1346341]	24017	ENSMUSG00000036503		GO:0046872; GO:0005515; GO:0008270	GO:0005737; GO:0005634	8.887	0.6086	1.525	0.01671	0.1102	8.582	9.191	8.567	8.715	8.465	9.097	9.244	9.233	NA
A_52_P534150	NM_138303	113	46	FALSE	Yipf2	Yip1 domain family, member 2 Gene [Source:MGI Symbol;Acc:MGI:1922016]	74766	ENSMUSG00000032182			GO:0016021; GO:0016020; GO:0030133	8.823	0.6092	1.525	0.02068	0.1149	8.519	9.128	8.661	8.686	8.21	9.207	9.182	8.994	NA
A_51_P220806	NM_008110	338	16	FALSE	Gdf9	growth differentiation factor 9 Gene [Source:MGI Symbol;Acc:MGI:95692]	14566	ENSMUSG00000018238	GO:0030308; GO:0001555	GO:0008083	GO:0005576	9.519	0.6091	1.525	0.03101	0.1317	9.214	9.823	9.108	9.394	9.141	9.665	9.844	9.961	NA
A_52_P804224	AK141415	42	21	FALSE								8.276	0.6088	1.525	0.2134	0.344	7.972	8.58	7.844	8.36	7.711	9.027	8.374	8.341	NA
A_51_P444565	NM_001081015	200	7	FALSE	CT030728.3		100046736; 667803	ENSMUSG00000073405	GO:0019882; GO:0006955		GO:0042612; GO:0016020	14.56	0.6076	1.524	0.01217	0.104	14.26	14.87	14.38	14.58	13.82	14.89	15.14	14.56	NA
A_51_P204730	NM_025892	4	33	FALSE	1500031L02Rik	RIKEN cDNA 1500031L02 gene Gene [Source:MGI Symbol;Acc:MGI:1914244]	66994	ENSMUSG00000035790				11.12	0.608	1.524	0.04678	0.155	10.81	11.42	10.69	11.04	10.71	11.2	11.48	11.59	NA
A_51_P257675	NM_030203	426	18	FALSE	Tspyl4	TSPY-like 4 Gene [Source:MGI Symbol;Acc:MGI:106393]	72480	ENSMUSG00000039485	GO:0006334		GO:0005634	12.15	0.6077	1.524	0.05723	0.1679	11.85	12.46	11.83	12.11	11.6	12.2	12.68	12.49	NA
A_51_P393598	NM_023721	388	3	FALSE	Atp6v1d	ATPase, H+ transporting, lysosomal V1 subunit D Gene [Source:MGI Symbol;Acc:MGI:1921084]	73834	ENSMUSG00000021114	GO:0006811; GO:0015992; GO:0015986	GO:0046961; GO:0042626; GO:0005515	GO:0016020; GO:0016471; GO:0033178	13.67	0.6067	1.523	0.005401	0.09227	13.36	13.97	13.25	13.57	13.27	13.77	14.24	13.91	red
A_51_P476767	NM_010924	138	19	FALSE								7.771	0.6068	1.523	0.01116	0.1037	7.467	8.074	7.534	7.388	7.48	8.014	8.077	8.132	NA
A_51_P255395	NM_007738	123	76	FALSE	Col7a1	collagen, type VII, alpha 1 Gene [Source:MGI Symbol;Acc:MGI:88462]	12836	ENSMUSG00000025650	GO:0007155	GO:0005515; GO:0030414; GO:0004867	GO:0005604; GO:0005576	11.16	0.6068	1.523	0.135	0.26	10.86	11.46	10.94	11.18	10.45	11.59	11.34	11.47	NA
A_52_P507169	AK005177	252	70	FALSE								9.193	0.6064	1.522	0.01082	0.1032	8.89	9.496	8.899	9.184	8.586	9.45	9.72	9.319	NA
A_51_P206573	U04999	190	83	FALSE								8.927	0.6062	1.522	0.04658	0.1546	8.624	9.231	8.627	9.012	8.233	9.478	9.597	8.616	NA
A_51_P253642	NM_010121	77	26	FALSE	Eif2ak3	eukaryotic translation initiation factor 2 alpha kinase 3 Gene [Source:MGI Symbol;Acc:MGI:1341830]	13666	ENSMUSG00000031668	GO:0030968; GO:0031642; GO:0045444; GO:0007029; GO:0032092; GO:0046777; GO:0051260; GO:0001501; GO:0002063; GO:0007595; GO:0048009; GO:0019217; GO:0030073; GO:0006986; GO:0006926; GO:0009967; GO:0017148; GO:0031018; GO:0019722; GO:0032933; GO:0006983; GO:0006919; GO:0030282; GO:0006468	GO:0005524; GO:0016740; GO:0000166; GO:0004694; GO:0042802; GO:0004672; GO:0004674	GO:0005783; GO:0005623; GO:0005737; GO:0005789; GO:0016021; GO:0016020	10.57	0.6061	1.522	0.05775	0.1687	10.27	10.88	10.54	10.41	9.859	10.84	11.19	10.6	NA
A_51_P208020	AK004783	150	39	FALSE	Ulk3	unc-51-like kinase 3 (C. elegans) Gene [Source:MGI Symbol;Acc:MGI:1918992]	71742	ENSMUSG00000032308	GO:0006468	GO:0016740; GO:0004674; GO:0000166; GO:0005524; GO:0004672		11.47	0.6056	1.522	0.06925	0.1824	11.17	11.77	11.34	11.19	10.97	11.69	11.73	11.89	NA
A_51_P476725	AK017625	63	71	FALSE								8.146	0.6056	1.522	0.1014	0.2206	7.843	8.448	7.945	8.013	7.57	8.517	8.275	8.553	NA
A_52_P203691	NM_207231	145	74	FALSE	Arl5c	ADP-ribosylation factor-like 5C Gene [Source:MGI Symbol;Acc:MGI:3028577]	217151	ENSMUSG00000038352	GO:0007264; GO:0015031; GO:0006886	GO:0000166; GO:0005525	GO:0005622	7.612	0.6054	1.521	0.01184	0.104	7.31	7.915	7.294	7.591	7.044	7.814	8.151	7.78	NA
A_52_P40954	AK019912	280	63	FALSE	5330426P16Rik	RIKEN cDNA 5330426P16 gene Gene [Source:MGI Symbol;Acc:MGI:1915440]		ENSMUSG00000022639				8.202	0.6052	1.521	0.01486	0.1078	7.899	8.504	7.821	7.98	7.896	8.55	8.451	8.512	NA
A_51_P339962	NM_027545	509	7	FALSE	Cwf19l2	CWF19-like 2, cell cycle control (S. pombe) Gene [Source:MGI Symbol;Acc:MGI:1918023]	100044213; 244672	ENSMUSG00000025898		GO:0003824		9.917	0.6052	1.521	0.06315	0.1752	9.614	10.22	9.56	9.898	9.385	9.997	10.35	10.31	NA
A_52_P298002	NM_008102	437	52	FALSE								11.8	0.605	1.521	0.1589	0.2857	11.5	12.11	11.61	11.75	11.14	11.82	12.22	12.28	NA
A_52_P604419	NM_008408	52	73	FALSE	Stt3a	STT3, subunit of the oligosaccharyltransferase complex, homolog A (S. cerevisiae) Gene [Source:MGI Symbol;Acc:MGI:105124]	16430	ENSMUSG00000032116	GO:0018279; GO:0006486	GO:0004579; GO:0016740; GO:0004576	GO:0016020; GO:0016021; GO:0008250; GO:0005783; GO:0005624	8.845	0.6044	1.52	0.03474	0.1372	8.543	9.147	8.382	8.739	8.508	9.032	9.516	8.893	NA
A_51_P167374	NM_026181	188	50	FALSE	Gpatch1	G patch domain containing 1 Gene [Source:MGI Symbol;Acc:MGI:1914721]	67471	ENSMUSG00000063808		GO:0003676; GO:0005488	GO:0005622	10.76	0.6043	1.52	0.05608	0.1665	10.46	11.06	10.54	10.55	10.28	10.95	11.05	11.18	NA
A_51_P298873	NM_009306	281	45	FALSE	Syt1	synaptotagmin I Gene [Source:MGI Symbol;Acc:MGI:99667]	20979	ENSMUSG00000035864	GO:0006810; GO:0007269; GO:0017158	GO:0005544; GO:0050750; GO:0042802; GO:0005509; GO:0005215; GO:0005516; GO:0048306; GO:0005543	GO:0042734; GO:0030141; GO:0043005; GO:0005737; GO:0030672; GO:0031410; GO:0045202; GO:0030054; GO:0005886; GO:0016021; GO:0042584; GO:0031045	7.157	0.6044	1.52	0.1996	0.3288	6.855	7.459	7.082	7.004	6.48	7.357	7.297	7.724	NA
A_51_P436878	NM_018820	90	43	FALSE	Sertad1	SERTA domain containing 1 Gene [Source:MGI Symbol;Acc:MGI:1913438]	55942	ENSMUSG00000008384	GO:0045941	GO:0016563; GO:0005515		12.03	0.6036	1.519	0.0006491	0.07744	11.73	12.33	11.83	11.93	11.43	12.4	12.54	12.06	red
A_52_P1516	AB041601	371	1	FALSE	Tmem191c	transmembrane protein 191C Gene [Source:MGI Symbol;Acc:MGI:107238]		ENSMUSG00000079717				7.14	0.6034	1.519	0.01884	0.1132	6.838	7.442	6.755	6.95	6.81	7.52	7.431	7.375	NA
A_51_P459661	NM_021460	249	51	FALSE	Lipa	lysosomal acid lipase A Gene [Source:MGI Symbol;Acc:MGI:96789]	16889	ENSMUSG00000024781	GO:0006629; GO:0006954; GO:0001816; GO:0048873; GO:0000902; GO:0006631; GO:0048771; GO:0030324; GO:0008283; GO:0016125; GO:0016042	GO:0004771; GO:0016298; GO:0016787	GO:0005764	7.36	0.6032	1.519	0.1692	0.2974	7.058	7.662	7.018	6.953	7.203	7.925	7.824	7.236	NA
A_51_P311694	NM_027166	485	38	FALSE	Ypel5	yippee-like 5 (Drosophila) Gene [Source:MGI Symbol;Acc:MGI:1916937]	383295	ENSMUSG00000039770				7.404	0.6019	1.518	0.01161	0.104	7.103	7.705	6.99	7.364	6.955	7.55	8.094	7.471	NA
A_52_P326808	NM_026875	387	8	FALSE	Ypel3	yippee-like 3 (Drosophila) Gene [Source:MGI Symbol;Acc:MGI:1913340]	66090	ENSMUSG00000042675	GO:0006915		GO:0005730; GO:0005634	9.224	0.6025	1.518	0.01808	0.1126	8.923	9.525	9.108	9.085	8.575	9.546	9.771	9.259	NA
A_51_P215841	AK039328	126	51	FALSE								7.144	0.6026	1.518	0.04253	0.1491	6.842	7.445	6.432	8.047	6.047	6.805	8.864	6.666	NA
A_52_P284243	NM_080285	417	65	FALSE	Cttnbp2	cortactin binding protein 2 Gene [Source:MGI Symbol;Acc:MGI:1353467]		ENSMUSG00000000416				8.927	0.6021	1.518	0.07128	0.1847	8.625	9.228	8.818	8.921	8.138	9.436	9.221	9.026	NA
A_51_P346491	BC085129	486	65	FALSE	Syn2	synapsin II Gene [Source:MGI Symbol;Acc:MGI:103020]	20965	ENSMUSG00000009394	GO:0007269	GO:0005524; GO:0003824; GO:0046983	GO:0030054; GO:0030672; GO:0045202	11.84	0.6019	1.518	0.07174	0.1851	11.53	12.14	11.62	11.8	11.19	12.38	12.58	11.45	NA
A_51_P178131	AK003577	89	46	FALSE	Muc16	mucin 16 Gene [Source:MGI Symbol;Acc:MGI:1920982]	73732	ENSMUSG00000032134				6.355	0.6011	1.517	0.004685	0.08911	6.055	6.656	6.112	6.137	5.915	6.702	6.815	6.45	red
A_52_P220783	NM_178745	429	30	FALSE	Tmem229b; AC155941.1	transmembrane protein 229B Gene [Source:MGI Symbol;Acc:MGI:2444389]	268567; 432460	ENSMUSG00000046157; ENSMUSG00000056219			GO:0016020; GO:0016021	11.45	0.6015	1.517	0.01203	0.104	11.15	11.75	11.07	11.45	10.93	11.56	12.03	11.65	NA
A_51_P340255	Y18276	19	31	FALSE	Nbea	neurobeachin Gene [Source:MGI Symbol;Acc:MGI:1347075]	26422	ENSMUSG00000027799	GO:0006892; GO:0008104	GO:0019901; GO:0051018; GO:0005488; GO:0005515	GO:0005829; GO:0005802; GO:0030054; GO:0012505; GO:0045211; GO:0005886; GO:0045202	11.88	0.6012	1.517	0.01619	0.1094	11.58	12.18	11.63	11.8	11.32	12.12	12.37	12.07	NA
A_52_P117536	AK122407	21	63	FALSE	Dnajc16	DnaJ (Hsp40) homolog, subfamily C, member 16 Gene [Source:MGI Symbol;Acc:MGI:2442146]	214063	ENSMUSG00000040697	GO:0006457; GO:0045454	GO:0031072; GO:0051082	GO:0016021; GO:0016020	8.72	0.6013	1.517	0.01656	0.1102	8.42	9.021	8.343	8.625	8.291	9.099	9.127	8.836	NA
A_52_P27122	ENSMUST00000102614	379	11	FALSE	Eif2c4	eukaryotic translation initiation factor 2C, 4 Gene [Source:MGI Symbol;Acc:MGI:1924100]	76850	ENSMUSG00000042500	GO:0006402; GO:0035278; GO:0006417; GO:0031047	GO:0003723; GO:0003676	GO:0005737; GO:0000932	6.815	0.6014	1.517	0.02788	0.1267	6.515	7.116	6.711	6.406	6.426	7.11	7.08	7.158	NA
A_52_P532982	NM_011819	212	15	FALSE	Gdf15	growth differentiation factor 15 Gene [Source:MGI Symbol;Acc:MGI:1346047]	23886	ENSMUSG00000038508		GO:0008083; GO:0005125	GO:0005576; GO:0005615	13.39	0.6012	1.517	0.04106	0.1468	13.09	13.69	13.1	13.27	12.91	13.64	14.11	13.33	NA
A_51_P423518	NM_175007	338	80	FALSE	Amph	amphiphysin Gene [Source:MGI Symbol;Acc:MGI:103574]	218038	ENSMUSG00000021314	GO:0007612; GO:0048488; GO:0043087	GO:0008022; GO:0046982; GO:0005515	GO:0045202; GO:0030054; GO:0031410; GO:0005737; GO:0030672; GO:0016020; GO:0005856	12.06	0.601	1.517	0.09621	0.2144	11.76	12.36	11.68	11.88	11.71	12.23	12.16	12.67	NA
A_52_P261846	NM_009929	432	27	FALSE	Col18a1	collagen, type XVIII, alpha 1 Gene [Source:MGI Symbol;Acc:MGI:88451]	12822	ENSMUSG00000001435	GO:0051599; GO:0001525; GO:0001886; GO:0030198; GO:0008284; GO:0030335; GO:0042493; GO:0043065; GO:0007155	GO:0008270; GO:0046872; GO:0005515; GO:0005201; GO:0005198; GO:0005488	GO:0005604; GO:0005576; GO:0005615; GO:0031012	13.52	0.6004	1.516	0.002948	0.08483	13.22	13.82	13.43	13.36	12.85	14.04	14.02	13.4	yellow
A_52_P436258	NM_007569	326	5	FALSE	AL669848.1; Btg1	B-cell translocation gene 1, anti-proliferative Gene [Source:MGI Symbol;Acc:MGI:88215]	12226	ENSMUSG00000082838; ENSMUSG00000036478	GO:0008285; GO:0006979; GO:0043434; GO:0006479; GO:0007283; GO:0045603; GO:0043085; GO:0042981; GO:0045766; GO:0045663	GO:0019899	GO:0005634; GO:0005737	10	0.6002	1.516	0.2367	0.3683	9.703	10.3	9.937	9.797	9.374	9.865	10.51	10.53	NA
A_51_P230347	NM_177774	488	27	FALSE	Sfrs13b	splicing factor, arginine/serine-rich 13B Gene [Source:MGI Symbol;Acc:MGI:2661424]	272009	ENSMUSG00000054679				7.612	0.5993	1.515	0.009446	0.1014	7.312	7.912	7.198	7.706	7.033	7.743	8.241	7.75	red
A_52_P355889	NM_001033430	44	15	FALSE	Jhdm1d	jumonji C domain-containing histone demethylase 1 homolog D (S. cerevisiae) Gene [Source:MGI Symbol;Acc:MGI:2443388]	338523	ENSMUSG00000042599		GO:0046872; GO:0005515; GO:0008270		7.027	0.5995	1.515	0.1377	0.2627	6.727	7.326	6.903	6.937	6.34	7.379	7.182	7.419	NA
A_51_P469160	NM_021557	409	45	FALSE								12.74	0.5998	1.515	0.1697	0.298	12.44	13.04	12.49	12.83	11.99	12.81	13.14	13.16	NA
A_51_P513244	XM_150216	153	42	FALSE	4930422I07Rik	RIKEN cDNA 4930422I07 gene Gene [Source:MGI Symbol;Acc:MGI:1918890]		ENSMUSG00000032425	GO:0006355	GO:0003676	GO:0005622	8.122	0.5986	1.514	0.05106	0.1598	7.823	8.421	7.955	7.755	7.758	8.311	8.351	8.602	NA
A_51_P347115	NM_177045	25	33	FALSE	Cc2d1b	coiled-coil and C2 domain containing 1B Gene [Source:MGI Symbol;Acc:MGI:2443076]	319965	ENSMUSG00000028582				12.52	0.598	1.514	0.06934	0.1825	12.22	12.82	12.28	12.35	12.03	12.65	12.84	12.95	NA
A_51_P505696	NM_008916	282	5	FALSE	Inpp5k	inositol polyphosphate 5-phosphatase K Gene [Source:MGI Symbol;Acc:MGI:1194899]	19062	ENSMUSG00000006127	GO:0032868; GO:0001701; GO:0042593; GO:0033137	GO:0016312; GO:0005515; GO:0004445; GO:0016787; GO:0004437	GO:0043005; GO:0005829; GO:0005783; GO:0005624; GO:0001726	9.656	0.5976	1.513	0.008402	0.09998	9.357	9.955	9.362	9.562	9.147	10.06	10.07	9.732	red
A_52_P309973	NM_019829	345	49	FALSE	Stx5a	syntaxin 5A Gene [Source:MGI Symbol;Acc:MGI:1928483]	56389	ENSMUSG00000010110	GO:0016192; GO:0006886; GO:0042147	GO:0005484; GO:0005515; GO:0047485	GO:0000139; GO:0016020; GO:0016021; GO:0005783; GO:0005794; GO:0005634; GO:0033116	9.168	0.597	1.513	0.02099	0.1157	8.87	9.467	8.941	8.988	8.681	9.531	9.436	9.433	NA
A_51_P258829	NM_016712	3	68	FALSE	Tmod4	tropomodulin 4 Gene [Source:MGI Symbol;Acc:MGI:1355285]	50874	ENSMUSG00000005628		GO:0005523; GO:0003779	GO:0005856; GO:0005737	6.32	0.5978	1.513	0.02246	0.1171	6.021	6.619	5.96	6.133	5.969	6.52	6.904	6.432	NA
A_52_P325428	BC039910	207	68	FALSE	Ankzf1	ankyrin repeat and zinc finger domain containing 1 Gene [Source:MGI Symbol;Acc:MGI:1098746]		ENSMUSG00000026199				6.849	0.5969	1.512	0.007345	0.09748	6.551	7.148	6.551	6.53	6.572	7.223	7.15	7.071	red
A_52_P101852	NM_009242	94	29	FALSE	Sparc	secreted acidic cysteine rich glycoprotein Gene [Source:MGI Symbol;Acc:MGI:98373]	100046740; 20692	ENSMUSG00000018593	GO:0042127; GO:0007165	GO:0050840; GO:0005507; GO:0005509	GO:0005604; GO:0005576	12.56	0.5963	1.512	0.01146	0.1039	12.26	12.85	12.43	12.28	12.06	13.07	12.96	12.53	NA
A_51_P272147	NM_033146	166	54	FALSE	Fam158a	family with sequence similarity 158, member A Gene [Source:MGI Symbol;Acc:MGI:1934682]	85308	ENSMUSG00000022217				10.88	0.5969	1.512	0.0207	0.1149	10.58	11.18	10.59	10.82	10.34	11.21	11.26	11.07	NA
A_51_P440327	AK006489	478	2	FALSE	Efhc1	EF-hand domain (C-terminal) containing 1 Gene [Source:MGI Symbol;Acc:MGI:1919127]	71877	ENSMUSG00000041809	GO:0006874; GO:0043065	GO:0005509; GO:0008022	GO:0019861; GO:0005929; GO:0043025; GO:0005930	5.928	0.5965	1.512	0.02627	0.1238	5.63	6.227	5.638	5.738	5.514	6.204	6.181	6.295	NA
A_52_P286421	M22012	181	71	FALSE								11.4	0.5967	1.512	0.0358	0.139	11.11	11.7	11.01	11.26	11.05	11.84	11.75	11.52	NA
A_51_P388801	NM_178385	24	49	FALSE	Tbcc	tubulin-specific chaperone C Gene [Source:MGI Symbol;Acc:MGI:1919976]	72726	ENSMUSG00000036430		GO:0005488		13.95	0.5965	1.512	0.04244	0.1489	13.65	14.24	13.66	13.84	13.44	14.1	14.34	14.29	NA
A_51_P120859	NM_008640	237	4	FALSE	Laptm4a	lysosomal-associated protein transmembrane 4A Gene [Source:MGI Symbol;Acc:MGI:108017]	17775	ENSMUSG00000020585	GO:0006810		GO:0012505; GO:0016021; GO:0005794; GO:0005886	14.55	0.5952	1.511	0.006998	0.09619	14.25	14.85	14.05	14.48	14.21	14.73	15.09	14.72	red
A_51_P204237	NM_008929	26	54	FALSE	Dnajc3	DnaJ (Hsp40) homolog, subfamily C, member 3 Gene [Source:MGI Symbol;Acc:MGI:107373]	100037258	ENSMUSG00000022136	GO:0006986; GO:0030968	GO:0043008; GO:0031072; GO:0005488; GO:0051087; GO:0051787	GO:0005788; GO:0005783; GO:0031205; GO:0005829; GO:0005737	10.92	0.5959	1.511	0.02842	0.1275	10.62	11.22	10.6	10.94	10.32	11.24	11.69	10.72	NA
A_52_P613358	NM_013760	89	37	FALSE	Dnajb9; AL663072.4	DnaJ (Hsp40) homolog, subfamily B, member 9 Gene [Source:MGI Symbol;Acc:MGI:1351618]	625253; 27362	ENSMUSG00000014905; ENSMUSG00000082002	GO:0006457	GO:0051082; GO:0031072	GO:0005737; GO:0005730; GO:0005783; GO:0005634	8.921	0.5953	1.511	0.0444	0.1512	8.623	9.218	8.623	8.884	8.363	9.068	9.37	9.217	NA
A_52_P394385	NM_026451	464	74	FALSE	1600012H06Rik	RIKEN cDNA 1600012H06 gene Gene [Source:MGI Symbol;Acc:MGI:1915162]	67912	ENSMUSG00000050088			GO:0005576	10.1	0.5946	1.51	0.05373	0.1633	9.801	10.4	9.686	10.2	9.514	10.32	10.53	10.34	NA
A_51_P133792	NM_175097	212	69	FALSE	Prickle3	prickle homolog 3 (Drosophila) Gene [Source:MGI Symbol;Acc:MGI:1859635]	54630	ENSMUSG00000031145		GO:0008270; GO:0046872		7.996	0.5933	1.509	0.0006683	0.07744	7.699	8.292	7.659	7.923	7.516	8.282	8.506	8.089	red
A_51_P147024	NM_177716	320	78	FALSE	AI836003	Uncharacterized protein C12orf68 homolog [Source:UniProtKB/Swiss-Prot;Acc:Q8BMK5]	239650	ENSMUSG00000029875			GO:0005737	6.561	0.5933	1.509	0.001474	0.07771	6.264	6.857	6.222	6.333	6.237	6.771	6.956	6.846	red
A_51_P119633	NM_008043	151	3	FALSE								6.802	0.5934	1.509	0.03021	0.1306	6.505	7.098	6.624	6.618	6.273	7.015	7.26	7.02	NA
A_51_P242414	AK147274	378	18	FALSE	Micall1	microtubule associated monoxygenase, calponin and LIM domain containing -like 1 Gene [Source:MGI Symbol;Acc:MGI:105870]	27008	ENSMUSG00000033039	GO:0009058	GO:0008270; GO:0046872; GO:0003824; GO:0030170	GO:0005856; GO:0005737	11.8	0.5941	1.509	0.08235	0.1973	11.5	12.09	11.53	11.67	11.3	11.91	12.11	12.25	NA
A_51_P227392	NM_133955	134	58	FALSE	Rhou	ras homolog gene family, member U Gene [Source:MGI Symbol;Acc:MGI:1916831]	69581	ENSMUSG00000039960	GO:0008360; GO:0030036; GO:0016601; GO:0000082; GO:0007264; GO:0006886; GO:0006913; GO:0007165; GO:0015031	GO:0005515; GO:0005525; GO:0000287; GO:0003924; GO:0000166	GO:0030054; GO:0005794; GO:0000139; GO:0005925; GO:0005886; GO:0002102; GO:0005622; GO:0042995	10.51	0.5927	1.508	0.0003848	0.07724	10.21	10.8	10.23	10.37	10.03	10.83	10.98	10.6	red
A_51_P235863	NM_153194	201	12	FALSE	Zfp740	zinc finger protein 740 Gene [Source:MGI Symbol;Acc:MGI:1915994]	68744	ENSMUSG00000046897	GO:0045449	GO:0003676; GO:0046872; GO:0008270	GO:0005622; GO:0005634	12.51	0.593	1.508	0.0383	0.1429	12.21	12.8	12.2	12.43	12	12.74	12.85	12.82	NA
A_51_P377051	NM_026009	354	50	FALSE	Ccdc47	coiled-coil domain containing 47 Gene [Source:MGI Symbol;Acc:MGI:1914413]	67163	ENSMUSG00000078622	GO:0009791; GO:0055074; GO:0009790; GO:0006983	GO:0005515; GO:0005509	GO:0005792; GO:0016021; GO:0005783; GO:0016020	12.94	0.5922	1.508	0.03973	0.1446	12.64	13.24	12.78	12.67	12.47	13.17	13.27	13.27	NA
A_52_P214630	NM_011448	1	28	FALSE	Sox9	SRY-box containing gene 9 Gene [Source:MGI Symbol;Acc:MGI:98371]	20682	ENSMUSG00000000567	GO:0001502; GO:0030502; GO:0042981; GO:0045944; GO:0048709; GO:0001942; GO:0019100; GO:0060512; GO:0001708; GO:0032331; GO:0045662; GO:0060009; GO:0001837; GO:0007507; GO:0014032; GO:0042127; GO:0045892; GO:0010628; GO:0060350; GO:0060517; GO:0007283	GO:0003700; GO:0010843; GO:0005515; GO:0016563; GO:0003677	GO:0005634	9.732	0.5922	1.508	0.07892	0.193	9.436	10.03	9.396	9.575	9.337	10.14	10.37	9.576	NA
A_51_P388325	NM_009904	119	67	FALSE	Clgn	calmegin Gene [Source:MGI Symbol;Acc:MGI:107472]	12745	ENSMUSG00000002190	GO:0006457; GO:0007275; GO:0007126; GO:0007283; GO:0030154	GO:0051082; GO:0005509	GO:0005783; GO:0016021; GO:0016020; GO:0005789	9.102	0.5925	1.508	0.107	0.2269	8.806	9.398	8.859	9.161	8.398	9.319	9.472	9.404	NA
A_52_P731686	AK085106	421	26	FALSE								5.874	0.5924	1.508	0.1592	0.2858	5.578	6.17	5.375	5.721	5.637	6.503	5.991	6.016	NA
A_51_P173212	NM_144500	295	80	FALSE	Osbpl2	oxysterol binding protein-like 2 Gene [Source:MGI Symbol;Acc:MGI:2442832]	228983	ENSMUSG00000039050	GO:0008202; GO:0006869			12.22	0.5918	1.507	0.002653	0.0845	11.92	12.51	11.91	12.13	11.73	12.54	12.74	12.26	red
A_51_P167668	XM_354614	351	38	FALSE	Myh3	myosin, heavy polypeptide 3, skeletal muscle, embryonic Gene [Source:MGI Symbol;Acc:MGI:1339709]	17883	ENSMUSG00000020908		GO:0003774; GO:0005524; GO:0000166; GO:0003779; GO:0005516; GO:0003676; GO:0008092	GO:0005737; GO:0030016; GO:0032982; GO:0016459; GO:0019898	12.48	0.5913	1.507	0.01903	0.1135	12.19	12.78	12.21	12.26	12.1	12.93	12.88	12.53	NA
A_52_P676198	NM_025912	426	20	FALSE	2010011I20Rik	RIKEN cDNA 2010011I20 gene Gene [Source:MGI Symbol;Acc:MGI:1914267]	67017	ENSMUSG00000027495			GO:0016021; GO:0016020	7.4	0.592	1.507	0.03965	0.1446	7.104	7.696	7.277	7.175	6.859	7.626	7.886	7.575	NA
A_52_P250753	NM_078478	235	30	FALSE	Ghitm	growth hormone inducible transmembrane protein Gene [Source:MGI Symbol;Acc:MGI:1913342]	66092	ENSMUSG00000041028			GO:0016020; GO:0005739; GO:0016021	14.03	0.5904	1.506	0.00673	0.09566	13.73	14.32	13.81	13.7	13.69	14.31	14.3	14.36	red
A_51_P160160	AK017624	34	51	FALSE								8.855	0.5908	1.506	0.01172	0.104	8.56	9.151	8.642	8.762	8.276	9.14	9.477	8.834	NA
A_52_P24843	NM_008960	174	76	FALSE	Pten	phosphatase and tensin homolog Gene [Source:MGI Symbol;Acc:MGI:109583]	19211	ENSMUSG00000013663	GO:0033032; GO:0010043; GO:0007613; GO:0032355; GO:0050765; GO:0006470; GO:0002902; GO:0043542; GO:0009749; GO:0031175; GO:0014070; GO:0007417; GO:0050680; GO:0006917; GO:0006629; GO:0046685; GO:0045471; GO:0030336; GO:0046855; GO:0033198; GO:0007584; GO:0046856; GO:0051898; GO:0048008; GO:0048738; GO:0060736; GO:0007568; GO:0042493; GO:0001525; GO:0051726; GO:0051895; GO:0043066; GO:0031647; GO:…	GO:0005515; GO:0016314; GO:0016787; GO:0004722; GO:0051800; GO:0051717; GO:0030165; GO:0004725; GO:0004438; GO:0005161; GO:0008138; GO:0000287; GO:0016791	GO:0005737; GO:0005634; GO:0005739	10.87	0.5905	1.506	0.02802	0.127	10.58	11.17	10.54	10.8	10.38	11.15	11.21	11.14	NA
A_51_P420726	NM_028372	475	50	FALSE	Mblac2	metallo-beta-lactamase domain containing 2 Gene [Source:MGI Symbol;Acc:MGI:1920102]	72852	ENSMUSG00000051098		GO:0008270; GO:0046872; GO:0016787		11.53	0.591	1.506	0.04266	0.1492	11.23	11.82	11.13	11.54	11.02	11.96	11.94	11.57	NA
A_52_P477649	AK082166	411	84	FALSE	1810058I24Rik	RIKEN cDNA 1810058I24 gene Gene [Source:MGI Symbol;Acc:MGI:1914955]		ENSMUSG00000073155				11.55	0.5905	1.506	0.06504	0.1774	11.25	11.84	11.16	11.52	11.08	11.77	11.83	11.93	NA
A_52_P157170	BC053070	504	28	FALSE	Rnf157	ring finger protein 157 Gene [Source:MGI Symbol;Acc:MGI:2442484]	217340	ENSMUSG00000052949	GO:0006810; GO:0055085	GO:0046872; GO:0008270; GO:0005515; GO:0005215	GO:0016020	8.009	0.5894	1.505	0.02183	0.1164	7.715	8.304	7.865	7.908	7.371	8.42	8.665	7.827	NA
A_51_P195240	NM_181649	300	82	FALSE	Ccdc75	coiled-coil domain containing 75 Gene [Source:MGI Symbol;Acc:MGI:1858435]	53951	ENSMUSG00000050668		GO:0003676	GO:0005622	12.89	0.59	1.505	0.02424	0.1199	12.59	13.18	12.66	12.65	12.46	13.19	13.11	13.24	NA
A_51_P516097	AK147204	272	9	FALSE	Cyld	cylindromatosis (turban tumor syndrome) Gene [Source:MGI Symbol;Acc:MGI:1921506]	74256	ENSMUSG00000036712	GO:0006412; GO:0006511	GO:0004221; GO:0003735; GO:0008233; GO:0008234; GO:0005515	GO:0005840; GO:0005622; GO:0005737; GO:0048471	7.328	0.5896	1.505	0.0607	0.1721	7.034	7.623	7.03	7.271	6.8	7.386	7.808	7.676	NA
A_51_P467233	NM_027241	502	37	FALSE	Polr3gl	polymerase (RNA) III (DNA directed) polypeptide G like Gene [Source:MGI Symbol;Acc:MGI:1917120]	69870	ENSMUSG00000028104	GO:0006807	GO:0003824; GO:0046914		10.08	0.5901	1.505	0.07389	0.1876	9.78	10.37	9.717	10.04	9.588	10.12	10.47	10.52	NA
A_51_P250807	NM_030176	11	23	FALSE	Spata2L	spermatogenesis associated 2-like Gene [Source:MGI Symbol;Acc:MGI:1926029]	78779	ENSMUSG00000033594				7.566	0.5891	1.504	0.01538	0.1081	7.272	7.861	7.36	7.426	7.029	8.09	7.981	7.51	NA
A_51_P211584	XM_148244	96	54	FALSE								7.676	0.5886	1.504	0.02617	0.1236	7.381	7.97	7.473	7.617	7.055	8.232	8.039	7.639	NA
A_52_P397936	AK077745	12	72	FALSE	Fam113a	family with sequence similarity 113, member A Gene [Source:MGI Symbol;Acc:MGI:2442177]		ENSMUSG00000037773				6.745	0.5887	1.504	0.05652	0.167	6.45	7.039	6.194	6.613	6.544	7.057	7.153	6.907	NA
A_52_P270446	NM_144825	224	11	FALSE	Taok1	TAO kinase 1 Gene [Source:MGI Symbol;Acc:MGI:1914490]	216965	ENSMUSG00000017291	GO:0006468	GO:0005524; GO:0030295; GO:0000166; GO:0016740; GO:0004674; GO:0019901; GO:0004672	GO:0043231; GO:0005737	11.88	0.5885	1.504	0.06361	0.1759	11.58	12.17	11.68	11.77	11.3	12.1	12.22	12.2	NA
A_51_P342259	NM_025382	47	57	FALSE	Tmem57	transmembrane protein 57 Gene [Source:MGI Symbol;Acc:MGI:1913396]	66146	ENSMUSG00000028826			GO:0005634; GO:0016021; GO:0016020	11.32	0.5882	1.503	0.00223	0.08207	11.02	11.61	11.12	11.38	10.57	11.7	11.93	11.21	yellow
A_52_P213527	ENSMUST00000103344	37	3	FALSE	Gm10880	predicted gene 10880 Gene [Source:MGI Symbol;Acc:MGI:3779447]	100046793	ENSMUSG00000076543				6.249	0.588	1.503	0.003139	0.08669	5.955	6.543	5.79	6.11	5.965	6.444	6.668	6.517	red
A_52_P121342	NM_020252	355	53	FALSE								8.613	0.5874	1.503	0.005785	0.09313	8.319	8.907	8.163	8.582	8.213	8.812	9.082	8.827	red
A_51_P404755	NM_027870	394	17	FALSE	Armcx3	armadillo repeat containing, X-linked 3 Gene [Source:MGI Symbol;Acc:MGI:1918953]	100044266; 668675; 71703	ENSMUSG00000049047		GO:0005488	GO:0016020; GO:0016021	7.763	0.5883	1.503	0.0184	0.1129	7.469	8.057	7.459	7.627	7.322	7.926	8.369	7.877	NA
A_52_P423174	NM_146230	378	57	FALSE	Acaa1b	acetyl-Coenzyme A acyltransferase 1B Gene [Source:MGI Symbol;Acc:MGI:3605455]	235674	ENSMUSG00000010651	GO:0008152; GO:0008610	GO:0016740; GO:0008415; GO:0016747; GO:0003824	GO:0005739	9.85	0.5882	1.503	0.02846	0.1275	9.556	10.14	9.685	9.634	9.35	10.42	10.27	9.743	NA
A_52_P299903	NM_008449	139	49	FALSE	Kif5c	kinesin family member 5C Gene [Source:MGI Symbol;Acc:MGI:1098269]	16574	ENSMUSG00000026764	GO:0007018; GO:0008045	GO:0005515; GO:0003777; GO:0005524; GO:0000166	GO:0005874; GO:0043005; GO:0005871; GO:0005737; GO:0035253	13.88	0.5876	1.503	0.0451	0.1523	13.58	14.17	13.68	13.82	13.25	14.18	14.24	14.09	NA
A_51_P225862	AK032656	33	32	FALSE								5.335	0.5882	1.503	0.0006023	NA	5.041	5.629	5.045	5.081	4.998	5.627	5.697	5.565	NA
A_51_P273433	NM_008926	21	8	FALSE	Prkg2	protein kinase, cGMP-dependent, type II Gene [Source:MGI Symbol;Acc:MGI:108173]	19092	ENSMUSG00000029334	GO:0006468	GO:0004674; GO:0005524; GO:0004692; GO:0016740; GO:0000166; GO:0030553; GO:0004672		5.562	0.5872	1.502	0.005351	0.09185	5.269	5.856	5.273	5.36	5.173	5.892	5.862	5.814	red
A_51_P181922	XM_978251	36	42	FALSE	Cilp2; Yjefn3	cartilage intermediate layer protein 2 Gene [Source:MGI Symbol;Acc:MGI:1915959]; YjeF N-terminal domain containing 3 Gene [Source:MGI Symbol;Acc:MGI:2681845]	68709; 234365	ENSMUSG00000044006; ENSMUSG00000048967				10.44	0.5869	1.502	0.02379	0.1194	10.15	10.74	10.03	10.38	10.04	10.66	10.79	10.76	NA
A_51_P362698	AK054351	503	53	FALSE								5.792	0.5864	1.501	0.0003687	0.07724	5.498	6.085	5.597	5.443	5.455	6.161	6.044	6.05	red
A_51_P249360	NM_173733	532	40	FALSE	Suox	sulfite oxidase Gene [Source:MGI Symbol;Acc:MGI:2446117]	211389	ENSMUSG00000049858	GO:0055114; GO:0007584	GO:0008482; GO:0043546; GO:0046872; GO:0009055; GO:0030151; GO:0020037; GO:0016491	GO:0005829; GO:0005739; GO:0005758	11.42	0.5863	1.501	0.05047	0.1594	11.13	11.72	10.99	11.36	11.05	11.55	11.72	11.88	NA
A_52_P536731	NM_001004364	100	3	FALSE	Asap2	ArfGAP with SH3 domain, ankyrin repeat and PH domain 2 Gene [Source:MGI Symbol;Acc:MGI:2685438]	211914	ENSMUSG00000052632	GO:0032312	GO:0008060; GO:0005515; GO:0008270; GO:0046872	GO:0005886; GO:0032580; GO:0005794; GO:0005737	8.691	0.5862	1.501	0.244	0.3758	8.398	8.984	8.337	8.667	8.19	9.547	9.25	8.156	NA
A_51_P515452	NM_019873	198	32	FALSE	Fkbpl	FK506 binding protein-like Gene [Source:MGI Symbol;Acc:MGI:1932127]	56299	ENSMUSG00000033739	GO:0006457	GO:0005488		10.65	0.5854	1.5	0.01642	0.1099	10.36	10.95	10.32	10.51	10.25	10.84	11.01	10.99	NA
A_51_P267671	NM_030251	419	70	FALSE	Abtb1	ankyrin repeat and BTB (POZ) domain containing 1 Gene [Source:MGI Symbol;Acc:MGI:1933148]	80283	ENSMUSG00000030083	GO:0006412; GO:0009401	GO:0005515; GO:0003746; GO:0005351	GO:0005737	10.02	0.585	1.5	0.02241	0.117	9.724	10.31	9.845	9.776	9.551	10.45	10.51	9.974	NA
A_52_P268434	NM_025785	37	19	FALSE	Fbxo25	F-box protein 25 Gene [Source:MGI Symbol;Acc:MGI:1914072]	66822	ENSMUSG00000038365	GO:0019941		GO:0005634	6.743	0.5852	1.5	0.0251	0.1213	6.451	7.036	6.563	6.497	6.292	6.995	7.064	7.05	NA
A_52_P316712	NM_029704	56	83	FALSE	Ttc19	tetratricopeptide repeat domain 19 Gene [Source:MGI Symbol;Acc:MGI:1920045]		ENSMUSG00000042298				7.747	0.585	1.5	0.1403	0.2652	7.454	8.039	7.64	7.711	7.011	8.108	7.941	8.068	NA
A_51_P269634	NM_178733	231	39	FALSE	Zfp14	zinc finger protein 14 Gene [Source:MGI Symbol;Acc:MGI:99160]	243906	ENSMUSG00000053985	GO:0006355	GO:0003677; GO:0008270; GO:0046872; GO:0003676	GO:0005634; GO:0005622	7.331	0.5837	1.499	0.03095	0.1317	7.039	7.623	7.005	7.017	7.095	7.618	7.766	7.483	NA
A_51_P426875	NM_024228	424	77	FALSE	Gdpd3	glycerophosphodiester phosphodiesterase domain containing 3 Gene [Source:MGI Symbol;Acc:MGI:1915866]	68616	ENSMUSG00000030703	GO:0006629; GO:0006071	GO:0016787; GO:0046872; GO:0008889; GO:0008081	GO:0016021; GO:0016020	8.984	0.5845	1.499	0.03826	0.1429	8.692	9.276	8.487	8.873	8.715	9.235	9.523	9.071	NA
A_51_P362969	NM_025445	97	47	FALSE	Arfgap3	ADP-ribosylation factor GTPase activating protein 3 Gene [Source:MGI Symbol;Acc:MGI:1913501]	66251	ENSMUSG00000054277	GO:0032312; GO:0009306; GO:0016192; GO:0006355	GO:0008270; GO:0008060; GO:0046872; GO:0003700; GO:0043565	GO:0005737; GO:0005829; GO:0000139; GO:0016020; GO:0005794	9.807	0.5841	1.499	0.03889	0.1437	9.515	10.1	9.474	9.848	9.222	10.29	10.26	9.747	NA
A_52_P459046	AK164568	96	79	FALSE								8.492	0.5836	1.499	0.07132	0.1848	8.2	8.784	8.313	8.109	8.179	8.577	8.922	8.853	NA
A_52_P92905	NM_138309	3	46	FALSE	Cd99l2	CD99 antigen-like 2 Gene [Source:MGI Symbol;Acc:MGI:2177151]	171486	ENSMUSG00000035776	GO:0007155; GO:0006139	GO:0005515; GO:0000166; GO:0003676; GO:0003887	GO:0005886; GO:0030054; GO:0016021	6.875	0.583	1.498	0.01763	0.1118	6.583	7.166	6.53	6.686	6.533	7.194	7.345	6.959	NA
A_52_P555723	NM_018871	97	84	FALSE	Ywhag	tyrosine 3-monooxygenase/tryptophan 5-monooxygenase activation protein, gamma polypeptide Gene [Source:MGI Symbol;Acc:MGI:108109]	22628	ENSMUSG00000051391	GO:0006605; GO:0045664; GO:0048167	GO:0019904; GO:0005080; GO:0003779; GO:0005159	GO:0005737	13.7	0.5833	1.498	0.02978	0.1297	13.41	14	13.61	13.56	13.07	14.05	14.09	13.85	NA
A_51_P457430	NM_172960	27	33	FALSE	Adck5	aarF domain containing kinase 5 Gene [Source:MGI Symbol;Acc:MGI:2679274]	268822	ENSMUSG00000022550	GO:0006468; GO:0005975	GO:0016740; GO:0016301; GO:0004674; GO:0005524; GO:0004553	GO:0005739; GO:0016020; GO:0016021	12.27	0.5828	1.498	0.05702	0.1676	11.98	12.56	11.99	12.26	11.68	12.56	12.6	12.52	NA
A_51_P342567	NM_031185	339	14	FALSE	Akap12	A kinase (PRKA) anchor protein (gravin) 12 Gene [Source:MGI Symbol;Acc:MGI:1932576]	83397	ENSMUSG00000038587	GO:0007165; GO:0006605	GO:0005515; GO:0030159	GO:0005634; GO:0005856; GO:0005737; GO:0005886	13.89	0.583	1.498	0.08027	0.1946	13.6	14.18	13.66	13.7	13.43	14.06	14.12	14.36	NA
A_51_P302942	NM_145216	4	65	FALSE	Rasl10a	RAS-like, family 10, member A Gene [Source:MGI Symbol;Acc:MGI:1922918]	75668	ENSMUSG00000034209	GO:0007165; GO:0007264; GO:0015031	GO:0000166; GO:0005525; GO:0003924	GO:0005886; GO:0005622	7.853	0.5819	1.497	0.009656	0.1015	7.562	8.144	7.611	7.736	7.339	8.08	8.397	7.955	red
A_51_P367381	NM_011434	111	69	FALSE	Sod1	superoxide dismutase 1, soluble Gene [Source:MGI Symbol;Acc:MGI:98351]	667310; 545845; 20655	ENSMUSG00000022982	GO:0055114; GO:0006801; GO:0009408; GO:0019430; GO:0032287; GO:0045471; GO:0043085; GO:0051881; GO:0001819; GO:0006749; GO:0007566; GO:0007626; GO:0019226; GO:0050665; GO:0060047; GO:0008217; GO:0060087; GO:0060088; GO:0046688; GO:0045541; GO:0001541; GO:0001895; GO:0006309; GO:0045859; GO:0006916; GO:0006302; GO:0007605; GO:0042542; GO:0043524; GO:0046716; GO:0031667; GO:0040014; GO:0042554; GO:…	GO:0046872; GO:0004784; GO:0051087; GO:0016491; GO:0030346; GO:0005507; GO:0008270; GO:0016209	GO:0005739; GO:0005737; GO:0032839; GO:0043234; GO:0005615; GO:0031410; GO:0005634; GO:0031012; GO:0005829; GO:0005886; GO:0043025	16.26	0.5822	1.497	0.02198	0.1164	15.97	16.55	16	16.13	15.79	16.54	16.59	16.54	NA
A_51_P285462	NM_146276	340	30	FALSE	Olfr1394	olfactory receptor 1394 Gene [Source:MGI Symbol;Acc:MGI:3031228]	258273	ENSMUSG00000048378	GO:0007165; GO:0007186	GO:0004984; GO:0004872	GO:0016021	6.216	0.5817	1.497	0.02637	0.1241	5.925	6.507	5.895	5.96	5.92	6.444	6.722	6.353	NA
A_52_P387884	XM_488191	297	70	FALSE								11.68	0.5824	1.497	0.05126	0.16	11.39	11.97	11.38	11.73	11.07	12.19	12.07	11.67	NA
A_51_P438002	NM_026523	12	37	FALSE	Nmb	neuromedin B Gene [Source:MGI Symbol;Acc:MGI:1915289]	68039	ENSMUSG00000025723	GO:0007218		GO:0005576	8.246	0.5818	1.497	0.08598	0.2016	7.955	8.537	7.937	8.32	7.609	8.632	8.544	8.435	NA
A_52_P448220	NM_026254	408	51	FALSE	Tbc1d23	TBC1 domain family, member 23 Gene [Source:MGI Symbol;Acc:MGI:1914831]	67581	ENSMUSG00000022749	GO:0032313	GO:0005097	GO:0005622	8.782	0.5822	1.497	0.254	0.3859	8.49	9.073	8.956	8.641	7.874	8.988	9.076	9.154	NA
A_51_P232771	NM_025745	237	10	FALSE	Erlec1	endoplasmic reticulum lectin 1 Gene [Source:MGI Symbol;Acc:MGI:1914003]	66753	ENSMUSG00000020311	GO:0030433	GO:0001948; GO:0005515	GO:0005788; GO:0005783	13.67	0.5811	1.496	0.006877	0.09613	13.38	13.96	13.27	13.58	13.29	13.85	14.24	13.78	red
A_51_P217498	NM_009204	59	1	FALSE	Slc2a4	solute carrier family 2 (facilitated glucose transporter), member 4 Gene [Source:MGI Symbol;Acc:MGI:95758]	20528	ENSMUSG00000018566	GO:0015758; GO:0055085; GO:0042593; GO:0008643; GO:0050873; GO:0006810	GO:0005515; GO:0055056; GO:0005215; GO:0005360; GO:0022891	GO:0031982; GO:0032593; GO:0005905; GO:0005625; GO:0005792; GO:0030659; GO:0048471; GO:0005768; GO:0009897; GO:0000299; GO:0042383; GO:0005887; GO:0030140; GO:0005771; GO:0005737; GO:0016020; GO:0012506	6.004	0.5809	1.496	0.01121	0.1037	5.714	6.295	5.711	5.763	5.667	6.17	6.389	6.326	NA
A_52_P480709	NM_009642	7	56	FALSE	Agtrap	angiotensin II, type I receptor-associated protein Gene [Source:MGI Symbol;Acc:MGI:1339977]	11610	ENSMUSG00000029007	GO:0008217	GO:0004872; GO:0004945; GO:0005515	GO:0031410; GO:0016021; GO:0005794; GO:0005783; GO:0030659; GO:0005938; GO:0000139; GO:0005789; GO:0005886	11	0.5811	1.496	0.04023	0.1454	10.71	11.29	10.68	10.95	10.51	11.36	11.29	11.23	NA
A_51_P311199	NM_013669	211	33	FALSE	Snap91	synaptosomal-associated protein 91 Gene [Source:MGI Symbol;Acc:MGI:109132]	20616	ENSMUSG00000033419	GO:0048268; GO:0007268; GO:0007269; GO:0007409; GO:0030100; GO:0007163; GO:0051223	GO:0005543; GO:0005545; GO:0030276; GO:0032050	GO:0030118; GO:0030122; GO:0005905; GO:0005886; GO:0042734; GO:0045211; GO:0014069; GO:0008021	12.74	0.5808	1.496	0.09947	0.2182	12.45	13.03	12.44	12.6	12.32	12.78	13.03	13.29	NA
A_51_P500544	NM_025813	288	2	FALSE								13.01	0.5806	1.495	0.004365	0.08911	12.72	13.3	12.68	12.88	12.6	13.19	13.47	13.24	red
A_51_P392223	BC019573	312	55	FALSE								10.69	0.5806	1.495	0.007479	0.09788	10.4	10.98	10.25	10.59	10.35	10.86	11.07	11	red
A_52_P72710	AK131168	63	83	FALSE	Fxc1	fractured callus expressed transcript 1 Gene [Source:MGI Symbol;Acc:MGI:1315196]	77505	ENSMUSG00000030882	GO:0055114	GO:0016491; GO:0046914	GO:0005739	6.903	0.5803	1.495	0.0614	0.1731	6.613	7.194	6.464	6.831	6.546	7.305	7.412	6.864	NA
A_52_P516097	NM_175529	504	46	FALSE	Leng9	leukocyte receptor cluster (LRC) member 9 Gene [Source:MGI Symbol;Acc:MGI:2444509]	243813	ENSMUSG00000043432	GO:0016070	GO:0008270; GO:0003676; GO:0003824; GO:0046872; GO:0004872	GO:0005622	8.118	0.5794	1.494	0.03102	0.1317	7.828	8.407	7.832	8.144	7.508	8.208	8.785	8.229	NA
A_51_P318510	NM_008985	347	30	FALSE	Ptprn	protein tyrosine phosphatase, receptor type, N Gene [Source:MGI Symbol;Acc:MGI:102765]	19275	ENSMUSG00000026204	GO:0009749; GO:0000302; GO:0051591; GO:0006470; GO:0007185; GO:0043627; GO:0032868; GO:0019221; GO:0016311	GO:0004872; GO:0005515; GO:0051020; GO:0004725; GO:0016791	GO:0016021; GO:0005624; GO:0005886	11.35	0.5783	1.493	0.012	0.104	11.06	11.64	11.16	11.38	10.65	11.86	11.86	11.2	NA
A_52_P319606	NM_178760	269	76	FALSE	Gpr107	G protein-coupled receptor 107 Gene [Source:MGI Symbol;Acc:MGI:2139054]	277463	ENSMUSG00000000194			GO:0016021; GO:0016020	11.25	0.5768	1.492	0.01882	0.1132	10.96	11.54	11.02	11.02	10.85	11.69	11.67	11.27	NA
A_52_P235319	NM_011212	373	76	FALSE	Ptpre	protein tyrosine phosphatase, receptor type, E Gene [Source:MGI Symbol;Acc:MGI:97813]	19267	ENSMUSG00000041836	GO:0006470; GO:0046627; GO:0007185; GO:0006468; GO:0033003; GO:0016311	GO:0004725; GO:0042803; GO:0005515; GO:0016787; GO:0016791	GO:0016021; GO:0005886; GO:0005737	7.699	0.5777	1.492	0.0224	0.117	7.41	7.988	7.389	7.631	7.21	8.142	8.128	7.693	NA
A_51_P445260	NM_029373	176	30	FALSE	1700025E21Rik	RIKEN cDNA 1700025E21 gene Gene [Source:MGI Symbol;Acc:MGI:1922897]	75647	ENSMUSG00000029784				7.56	0.577	1.492	0.03075	0.1315	7.271	7.848	7.102	7.511	7.201	7.619	7.946	7.98	NA
A_52_P65703	NM_178620	463	28	FALSE	Mfsd11	RIKEN cDNA 1110005A03 gene Gene [Source:MGI Symbol;Acc:MGI:1921569]	69900	ENSMUSG00000020818			GO:0016020; GO:0016021	9.045	0.5773	1.492	0.05624	0.1666	8.756	9.333	8.927	8.867	8.474	9.26	9.436	9.303	NA
A_51_P161463	NM_028492	195	75	FALSE	Ccdc103	coiled-coil domain containing 103 Gene [Source:MGI Symbol;Acc:MGI:1920543]	73293	ENSMUSG00000020930				6.926	0.5763	1.491	0.00188	0.08083	6.638	7.214	6.653	6.659	6.603	7.279	7.209	7.156	red
A_51_P476728	NM_008684	155	24	FALSE								11.68	0.5766	1.491	0.002038	0.08207	11.39	11.97	11.49	11.6	11.09	12.11	12.18	11.62	yellow
A_51_P338485	NM_134042	446	78	FALSE								9.544	0.5763	1.491	0.008658	0.1006	9.256	9.832	9.185	9.492	9.089	9.799	9.962	9.734	red
A_52_P343326	NM_172866	120	19	FALSE	Rgp1	RGP1 retrograde golgi transport homolog (S. cerevisiae) Gene [Source:MGI Symbol;Acc:MGI:1915956]	242406	ENSMUSG00000028468				12.1	0.5759	1.491	0.02451	0.1202	11.81	12.39	11.93	11.97	11.54	12.37	12.51	12.29	NA
A_51_P265406	NM_053194	80	70	FALSE	Ric8	resistance to inhibitors of cholinesterase 8 homolog (C. elegans) Gene [Source:MGI Symbol;Acc:MGI:2141866]	101489	ENSMUSG00000025485	GO:0009416; GO:0001701; GO:0008542	GO:0005096; GO:0001965; GO:0005085; GO:0005488	GO:0005737	12.8	0.5763	1.491	0.07787	0.1917	12.51	13.08	12.5	12.69	12.33	12.93	13.07	13.24	NA
A_51_P181746	NM_183154	344	18	FALSE	Zfyve1	zinc finger, FYVE domain containing 1 Gene [Source:MGI Symbol;Acc:MGI:3026685]	217695	ENSMUSG00000042628		GO:0043325; GO:0005545; GO:0008270; GO:0046872; GO:0005547; GO:0005515	GO:0005795; GO:0048471; GO:0005783; GO:0005794	8.438	0.5758	1.49	0.0002477	0.07724	8.15	8.726	8.184	8.323	7.944	8.759	8.915	8.504	red
A_51_P278034	NM_027356	33	84	FALSE	Ufsp1	UFM1-specific peptidase 1 Gene [Source:MGI Symbol;Acc:MGI:1917490]	70240	ENSMUSG00000051502	GO:0019941	GO:0019783; GO:0016790; GO:0008233		10.13	0.5749	1.49	0.02659	0.1243	9.847	10.42	9.855	10.17	9.519	10.32	10.93	10.01	NA
A_52_P70395	NM_175031	262	21	FALSE	Stk36	serine/threonine kinase 36 (fused homolog, Drosophila) Gene [Source:MGI Symbol;Acc:MGI:1920831]	269209	ENSMUSG00000033276	GO:0006468; GO:0051090; GO:0009791	GO:0004674; GO:0005524; GO:0000166; GO:0008134; GO:0000287; GO:0016740; GO:0004672; GO:0005488	GO:0005737; GO:0005634	6.779	0.5749	1.49	0.03995	0.1449	6.492	7.066	6.551	6.611	6.312	7.173	6.962	7.065	NA
A_51_P352283	NM_001081320	226	81	FALSE	Cyb561d1	cytochrome b-561 domain containing 1 Gene [Source:MGI Symbol;Acc:MGI:1919273]	72023	ENSMUSG00000048796	GO:0006810; GO:0022900	GO:0005506; GO:0046872	GO:0016021; GO:0016020	9.001	0.5753	1.49	0.0475	0.1559	8.713	9.289	8.689	9.025	8.425	9.236	9.391	9.239	NA
A_51_P163624	AK044029	188	31	FALSE								7.525	0.5756	1.49	0.06168	0.1734	7.237	7.813	7.226	7.132	7.354	7.502	7.837	8.099	NA
A_52_P204817	NM_001039551	14	7	FALSE	Cnnm3; AC084391.1	cyclin M3 Gene [Source:MGI Symbol;Acc:MGI:2151055]; Putative uncharacterized protein [Source:UniProtKB/TrEMBL;Acc:Q3TTT5]	94218	ENSMUSG00000001138; ENSMUSG00000079611	GO:0006811	GO:0005515	GO:0005886; GO:0016021	6.679	0.5754	1.49	0.06361	0.1759	6.391	6.966	6.442	6.491	6.24	7.109	7.272	6.517	NA
A_51_P296549	NM_032397	130	54	FALSE	Kcnn1	potassium intermediate/small conductance calcium-activated channel, subfamily N, member 1 Gene [Source:MGI Symbol;Acc:MGI:1933993]	84036	ENSMUSG00000002908	GO:0006813; GO:0006811	GO:0005516; GO:0005216; GO:0016286; GO:0015269	GO:0016020; GO:0016021	7.561	0.5755	1.49	0.07378	0.1875	7.273	7.849	7.36	7.521	6.938	8.016	8.334	7.195	NA
A_51_P482043	NM_175266	42	14	FALSE	Epm2aip1	EPM2A (laforin) interacting protein 1 Gene [Source:MGI Symbol;Acc:MGI:1925031]	77781	ENSMUSG00000046785			GO:0005783	8.831	0.5753	1.49	0.08597	0.2016	8.543	9.118	8.343	8.879	8.407	9.089	9.644	8.622	NA
A_51_P406346	NM_010367	477	43	FALSE	Magi1	membrane associated guanylate kinase, WW and PDZ domain containing 1 Gene [Source:MGI Symbol;Acc:MGI:1203522]	14924	ENSMUSG00000045095		GO:0005515; GO:0000166; GO:0005524	GO:0005923; GO:0005886; GO:0005737; GO:0005634; GO:0030054	11.17	0.5754	1.49	0.1377	0.2628	10.89	11.46	10.93	11.07	10.66	11.27	11.4	11.71	NA
A_51_P244558	AK122385	240	73	FALSE	Rab3gap2	RAB3 GTPase activating protein subunit 2 Gene [Source:MGI Symbol;Acc:MGI:1916043]	98732	ENSMUSG00000039318	GO:0043087	GO:0030234; GO:0005515; GO:0046982; GO:0005096	GO:0005625; GO:0005737	12.78	0.5745	1.489	0.01259	0.1048	12.49	13.07	12.51	12.65	12.32	13.18	13.1	12.92	NA
A_52_P251672	AK133157	227	66	FALSE	6430548M08Rik	RIKEN cDNA 6430548M08 gene Gene [Source:MGI Symbol;Acc:MGI:2443793]	234797	ENSMUSG00000031824			GO:0005634; GO:0005886; GO:0005737	9.808	0.5739	1.489	0.01458	0.1072	9.521	10.1	9.48	9.7	9.384	10.12	10.35	9.818	NA
A_51_P434685	BC011413	77	2	FALSE	AC159308.2			ENSMUSG00000045159	GO:0006412	GO:0003735	GO:0005622; GO:0005840	16.51	0.5739	1.489	0.01672	0.1102	16.22	16.79	16.14	16.36	16.15	16.8	16.79	16.8	NA
A_52_P536475	NM_001081548	80	29	FALSE	Ubr3	ubiquitin protein ligase E3 component n-recognin 3 Gene [Source:MGI Symbol;Acc:MGI:1861100]	68795	ENSMUSG00000044308	GO:0006511; GO:0007608; GO:0001967; GO:0009790; GO:0001701; GO:0042048	GO:0005515; GO:0016874; GO:0004842; GO:0046872; GO:0008270	GO:0016020; GO:0016021	11.98	0.5744	1.489	0.06595	0.1787	11.69	12.26	11.83	11.86	11.38	12.28	12.25	12.26	NA
A_52_P340618	XM_901317	469	55	FALSE								8.292	0.5742	1.489	0.1825	0.3108	8.005	8.579	8.062	8.784	7.168	8.739	8.819	8.178	NA
A_51_P518926	NM_028005	209	25	FALSE	2310047M10Rik	RIKEN cDNA 2310047M10 gene Gene [Source:MGI Symbol;Acc:MGI:1919173]	71923	ENSMUSG00000045176		GO:0005515		11.06	0.5733	1.488	0.009378	0.1013	10.77	11.34	10.8	10.97	10.54	11.47	11.55	11.01	yellow
A_52_P558411	NM_010833	37	51	FALSE	Msn	moesin Gene [Source:MGI Symbol;Acc:MGI:97167]	17698	ENSMUSG00000031207	GO:0022614; GO:0007159; GO:0050900	GO:0005102; GO:0003779; GO:0050839; GO:0005488; GO:0008092	GO:0005730; GO:0016323; GO:0030175; GO:0005886; GO:0016324; GO:0001931; GO:0005737; GO:0005856; GO:0009898; GO:0019898; GO:0005634; GO:0031528; GO:0005902	9.802	0.5733	1.488	0.009849	0.1021	9.515	10.09	9.712	9.678	9.155	10.22	10.37	9.682	yellow
A_51_P238425	NM_007621	151	19	FALSE	Cbr2	carbonyl reductase 2 Gene [Source:MGI Symbol;Acc:MGI:107200]	12409	ENSMUSG00000025150	GO:0051262; GO:0055114; GO:0006116; GO:0044237; GO:0008152	GO:0016491; GO:0004090; GO:0043621; GO:0003824; GO:0050662; GO:0005488	GO:0005739; GO:0005759	6.732	0.5736	1.488	0.01067	0.1029	6.445	7.019	6.592	6.384	6.36	7.285	6.894	6.878	NA
A_51_P219789	NM_010392	145	10	FALSE	H2-Q2	histocompatibility 2, Q region locus 1 Gene [Source:MGI Symbol;Acc:MGI:95928]	15013	ENSMUSG00000079507	GO:0002474; GO:0006955; GO:0019882		GO:0016020; GO:0042612; GO:0016021	14.02	0.5732	1.488	0.01265	0.1049	13.73	14.3	13.85	14.07	13.27	14.36	14.57	13.97	NA
A_52_P770765	AK033165	125	44	FALSE								6.06	0.5735	1.488	0.03836	0.1429	5.773	6.347	5.716	5.82	5.784	6.52	6.297	6.223	NA
A_51_P461504	NM_007908	20	4	FALSE	Eef2k	eukaryotic elongation factor-2 kinase Gene [Source:MGI Symbol;Acc:MGI:1195261]	13631	ENSMUSG00000035064	GO:0006468	GO:0005524; GO:0000166; GO:0004674; GO:0016740; GO:0004686; GO:0016301; GO:0005516; GO:0005509		10.42	0.573	1.488	0.05295	0.1624	10.13	10.71	10.25	10.35	9.801	10.78	10.71	10.63	NA
A_51_P362104	NM_032003	317	11	FALSE								8.714	0.5723	1.487	0.02053	0.1148	8.428	9	8.47	8.633	8.181	8.896	9.347	8.759	NA
A_51_P403636	NM_001042660	294	75	FALSE	Smad7	MAD homolog 7 (Drosophila) Gene [Source:MGI Symbol;Acc:MGI:1100518]	17131	ENSMUSG00000025880	GO:0007242; GO:0010553; GO:0010801; GO:0060394; GO:0031398; GO:0032925; GO:0050821; GO:0006355; GO:0032436; GO:0060412; GO:0010944; GO:0033137; GO:0017015; GO:0022409; GO:0034333; GO:0048844; GO:0001657; GO:0034629; GO:0043433; GO:0031397; GO:0034616; GO:0060373; GO:0055010; GO:0016481; GO:0051444; GO:0030514; GO:0007179; GO:0030512	GO:0005518; GO:0048185; GO:0034713; GO:0070411; GO:0003700; GO:0030617; GO:0010843; GO:0031625; GO:0008013; GO:0005515	GO:0005622; GO:0005737; GO:0005886; GO:0005913; GO:0005667; GO:0005634; GO:0016342	8.963	0.5728	1.487	0.04445	0.1513	8.677	9.249	8.7	8.899	8.432	9.023	9.581	9.145	NA
A_51_P367720	NM_013492	414	14	FALSE	Clu	clusterin Gene [Source:MGI Symbol;Acc:MGI:88423]	100046120; 12759	ENSMUSG00000022037	GO:0008219; GO:0048812; GO:0008284; GO:0006979; GO:0032463; GO:0045597; GO:0006916; GO:0031018; GO:0009611; GO:0009615	GO:0005515	GO:0048471; GO:0034366; GO:0016235; GO:0005739; GO:0005576; GO:0005615	7.614	0.5722	1.487	0.1746	0.3028	7.328	7.9	7.395	7.423	7.166	8.067	8.417	7.217	NA
A_51_P145357	NM_011354	52	54	FALSE	Serf2; 2310003F16Rik; RP23-191F22.1	small EDRK-rich factor 2 Gene [Source:MGI Symbol;Acc:MGI:1337041]; RIKEN cDNA 2310003F16 gene Gene [Source:MGI Symbol;Acc:MGI:1914943]; Small EDRK-rich factor 2 (4F5rel) [Source:UniProtKB/Swiss-Prot;Acc:P84102]	378702; 67693	ENSMUSG00000074884; ENSMUSG00000027245; ENSMUSG00000043770				15.57	0.5712	1.486	0.003271	0.08718	15.28	15.86	15.26	15.47	15.11	15.86	15.98	15.72	red
A_51_P238659	NM_001033375	23	75	FALSE	A230046K03Rik	RIKEN cDNA A230046K03 gene Gene [Source:MGI Symbol;Acc:MGI:2441787]	319277	ENSMUSG00000034560	GO:0016197		GO:0071203	9.38	0.571	1.486	0.007735	0.0985	9.095	9.666	9.013	9.399	8.872	9.685	9.926	9.387	red
A_52_P56606	NM_173015	375	34	FALSE	Mon1b	MON1 homolog b (yeast) Gene [Source:MGI Symbol;Acc:MGI:1923231]	270096	ENSMUSG00000078908				11.5	0.5712	1.486	0.0281	0.1271	11.22	11.79	11.3	11.44	10.92	11.76	11.92	11.68	NA
A_52_P375970	BC075677	245	61	FALSE	Fam38b	family with sequence similarity 38, member B2 Gene [Source:MGI Symbol;Acc:MGI:1918781]	667742	ENSMUSG00000041482			GO:0016020; GO:0016021	6.692	0.571	1.486	0.037	0.1411	6.407	6.978	6.299	6.766	6.156	7.093	7.194	6.646	NA
A_52_P456490	NM_001081400	149	60	FALSE								12.27	0.5715	1.486	0.04138	0.1473	11.98	12.55	11.97	12.23	11.75	12.5	12.61	12.55	NA
A_51_P298266	NM_025681	411	41	FALSE	AL683804.1; Lix1	limb expression 1 homolog (chicken) Gene [Source:MGI Symbol;Acc:MGI:1913893]	66643	ENSMUSG00000082160; ENSMUSG00000047786		GO:0003725	GO:0005622	8.043	0.5713	1.486	0.06583	0.1784	7.757	8.329	8.241	7.334	7.697	8.538	8.165	8.283	NA
A_51_P448056	AK031405	123	6	FALSE	Mospd2	motile sperm domain containing 2 Gene [Source:MGI Symbol;Acc:MGI:1924013]		ENSMUSG00000061778		GO:0005198	GO:0016021; GO:0005783; GO:0005886	9.497	0.5711	1.486	0.1089	0.2287	9.211	9.782	9.023	9.341	9.27	9.886	10.02	9.444	NA
A_51_P236303	NM_009246	484	70	FALSE	Serpina1d	serine (or cysteine) peptidase inhibitor, clade A, member 1D Gene [Source:MGI Symbol;Acc:MGI:891968]	20703	ENSMUSG00000071177	GO:0034097; GO:0043434	GO:0030414; GO:0004867	GO:0005576	6.991	0.5703	1.485	0.004618	0.08911	6.706	7.276	6.738	6.824	6.556	7.362	7.416	7.051	red
A_51_P326023	NM_008996	282	85	FALSE	Rab1	RAB1, member RAS oncogene family Gene [Source:MGI Symbol;Acc:MGI:97842]	19324	ENSMUSG00000020149	GO:0006886; GO:0006913; GO:0007165; GO:0006355; GO:0007264; GO:0015031; GO:0016192	GO:0003924; GO:0005515; GO:0005525; GO:0005524; GO:0008134; GO:0000166	GO:0005622; GO:0005625; GO:0005794; GO:0005783; GO:0005626; GO:0043025	15.16	0.5702	1.485	0.007684	0.09835	14.87	15.44	14.71	15.05	14.86	15.37	15.55	15.4	red
A_51_P268033	BC026638	389	52	FALSE	Mgat4b	mannoside acetylglucosaminyltransferase 4, isoenzyme B Gene [Source:MGI Symbol;Acc:MGI:2143974]	103534	ENSMUSG00000036620	GO:0005975	GO:0016758; GO:0046872; GO:0008454	GO:0016021; GO:0016020; GO:0005794; GO:0000139	15.64	0.5709	1.485	0.009767	0.1021	15.35	15.92	15.39	15.51	15.16	15.87	16.07	15.83	red
A_51_P209921	AK034141	121	59	FALSE								11.96	0.5702	1.485	0.03983	0.1447	11.67	12.24	11.58	12.08	11.36	12.3	12.41	12.02	NA
A_52_P162957	NM_177603	390	48	FALSE	Frat2	frequently rearranged in advanced T-cell lymphomas 2 Gene [Source:MGI Symbol;Acc:MGI:2673967]	212398	ENSMUSG00000047604				8.291	0.5702	1.485	0.06607	0.1788	8.006	8.576	8.165	8.166	7.686	8.577	8.585	8.565	NA
A_52_P1130990	BC094596	181	8	FALSE	Trim67	tripartite motif-containing 67 Gene [Source:MGI Symbol;Acc:MGI:3045323]	330863	ENSMUSG00000036913		GO:0005515; GO:0008270; GO:0046872	GO:0005622; GO:0005737; GO:0005856	9.747	0.5705	1.485	0.1	0.2187	9.462	10.03	9.428	9.912	9.046	9.779	10.31	10.01	NA
A_51_P223737	XM_981751	56	72	FALSE	AA987161	expressed sequence AA987161 (AA987161), mRNA [Source:RefSeq DNA;Acc:NM_001163246]	380856	ENSMUSG00000058093	GO:0006350; GO:0006355	GO:0005515; GO:0046872; GO:0008270; GO:0003676	GO:0005634; GO:0005622	7.635	0.5708	1.485	0.2279	0.3593	7.35	7.92	7.672	7.601	6.776	7.762	8.016	7.984	NA
A_51_P117477	NM_011977	93	1	FALSE	Slc27a1	solute carrier family 27 (fatty acid transporter), member 1 Gene [Source:MGI Symbol;Acc:MGI:1347098]	26457	ENSMUSG00000031808	GO:0015909; GO:0009409; GO:0008152; GO:0032868; GO:0001579; GO:0001676; GO:0031652; GO:0006810; GO:0006654; GO:0006656; GO:0032049; GO:0006646; GO:0006659; GO:0006661; GO:0071072	GO:0031957; GO:0015245; GO:0003824; GO:0004467; GO:0042803; GO:0005215; GO:0005488; GO:0005515	GO:0005886; GO:0031410; GO:0005901; GO:0005792; GO:0005783; GO:0005739; GO:0005743	9.634	0.5698	1.484	0.0004036	0.07724	9.349	9.919	9.546	9.556	8.945	10.14	10.12	9.496	yellow
A_52_P376135	NM_021462	363	1	FALSE	Mknk2	MAP kinase-interacting serine/threonine kinase 2 Gene [Source:MGI Symbol;Acc:MGI:894279]	17347	ENSMUSG00000020190	GO:0006468; GO:0006950; GO:0007243; GO:0006417	GO:0005524; GO:0004674; GO:0008270; GO:0005515; GO:0000166; GO:0000287; GO:0016740; GO:0004672		14.35	0.5692	1.484	0.1077	0.2275	14.06	14.63	14.21	14.19	13.79	14.58	14.55	14.77	NA
A_52_P276397	NM_009001	10	78	FALSE	Rab3a	RAB3A, member RAS oncogene family Gene [Source:MGI Symbol;Acc:MGI:97843]	19339	ENSMUSG00000031840	GO:0016079; GO:0048790; GO:0003016; GO:0007274; GO:0016188; GO:0051602; GO:0007005; GO:0007409; GO:0030324; GO:0031630; GO:0050975; GO:0009791; GO:0007264; GO:0015031; GO:0006886; GO:0006913; GO:0007165	GO:0005515; GO:0005525; GO:0000166; GO:0003924	GO:0019717; GO:0008021; GO:0005626; GO:0005625; GO:0005622	11.14	0.5689	1.483	0.001475	0.07771	10.85	11.42	10.77	11.15	10.64	11.38	11.72	11.17	red
A_52_P361391	NM_146640	38	69	FALSE	Olfr1153	olfactory receptor 1153 Gene [Source:MGI Symbol;Acc:MGI:3030987]	258633	ENSMUSG00000048197	GO:0007186; GO:0007165	GO:0004984; GO:0004872	GO:0016021	6.272	0.5686	1.483	0.0109	0.1033	5.988	6.556	6.007	6.07	5.886	6.666	6.525	6.477	NA
A_52_P20977	NM_172631	98	15	FALSE	D18Ertd653e	Uncharacterized protein C18orf1 homolog [Source:UniProtKB/Swiss-Prot;Acc:Q8BWJ4]	52662	ENSMUSG00000024544			GO:0016021; GO:0005886	10.1	0.5686	1.483	0.01514	0.108	9.817	10.39	9.895	9.956	9.601	10.39	10.46	10.31	NA
A_51_P155550	ENSMUST00000099547	91	51	FALSE	C78339	Autosomal Highly Conserved Protein [Source:RefSeq peptide;Acc:NP_001028364]	97863	ENSMUSG00000069237				12.34	0.5686	1.483	0.02329	0.1185	12.06	12.63	11.91	12.43	11.84	12.62	13.02	12.25	NA
A_51_P489503	NM_175263	34	11	FALSE	Notum	notum pectinacetylesterase homolog (Drosophila) Gene [Source:MGI Symbol;Acc:MGI:1924833]	77583	ENSMUSG00000042988		GO:0016787	GO:0005576	8.232	0.5681	1.483	0.02858	0.1277	7.947	8.516	8.014	8.224	7.605	8.729	8.831	7.987	NA
A_51_P145453	L04961	95	65	FALSE	AL669964.8	inactive X specific transcripts (Xist), transcript variant 1, non-coding RNA [Source:RefSeq DNA;Acc:NR_001463]		ENSMUSG00000086503				11.93	0.5681	1.483	0.1587	0.2853	11.65	12.21	11.3	12.14	11.5	12.36	12.58	11.69	NA
A_52_P156110	AK042138	305	77	FALSE	Ikbkg	inhibitor of kappaB kinase gamma Gene [Source:MGI Symbol;Acc:MGI:1338074]	16151	ENSMUSG00000004221	GO:0001782; GO:0007250; GO:0045449	GO:0046982; GO:0016301; GO:0005515; GO:0046872; GO:0008270	GO:0005829; GO:0008385; GO:0005737; GO:0005634	8.372	0.5673	1.482	0.001253	0.07771	8.088	8.655	7.969	8.379	7.915	8.497	8.959	8.509	red
A_51_P260658	NM_172935	431	6	FALSE	Amdhd2	amidohydrolase domain containing 2 Gene [Source:MGI Symbol;Acc:MGI:2443978]	245847	ENSMUSG00000036820	GO:0006044; GO:0005975	GO:0008448; GO:0016810; GO:0016787		12.32	0.5671	1.482	0.009556	0.1014	12.03	12.6	12.1	12.14	11.87	12.55	12.77	12.49	red
A_51_P464300	NM_008107	397	57	FALSE	Lass1; Gdf1	LAG1 homolog, ceramide synthase 1 Gene [Source:MGI Symbol;Acc:MGI:2136690]; growth differentiation factor 1 Gene [Source:MGI Symbol;Acc:MGI:95683]	93898; 14559	ENSMUSG00000087408; ENSMUSG00000055694	GO:0008610; GO:0046513; GO:0040007	GO:0050291; GO:0008083; GO:0005125	GO:0005792; GO:0005783; GO:0005789; GO:0016020; GO:0016021; GO:0005576; GO:0005615	12.21	0.5677	1.482	0.02755	0.1261	11.93	12.49	11.99	12.12	11.67	12.48	12.57	12.43	NA
A_51_P239699	AK021284	128	51	FALSE								10.54	0.5676	1.482	0.09383	0.2114	10.25	10.82	10.48	10.59	9.678	10.93	10.91	10.61	NA
A_52_P244723	NM_173038	433	33	FALSE	Tbcel	tubulin folding cofactor E-like Gene [Source:MGI Symbol;Acc:MGI:1925543]	272589	ENSMUSG00000037287		GO:0005515	GO:0005856; GO:0005737	11.65	0.567	1.481	0.006292	0.09447	11.36	11.93	11.26	11.62	11.22	11.84	12.1	11.85	red
A_52_P600030	NM_027188	32	77	FALSE	Smyd3	SET and MYND domain containing 3 Gene [Source:MGI Symbol;Acc:MGI:1916976]	69726	ENSMUSG00000055067	GO:0016568	GO:0005515; GO:0008270; GO:0018024; GO:0046872; GO:0008168; GO:0016740	GO:0005634; GO:0005737	8.393	0.5663	1.481	0.02061	0.1149	8.11	8.676	8.102	8.238	7.99	8.576	8.969	8.485	NA
A_52_P33831	NM_027164	46	60	FALSE	Lrrc27	leucine rich repeat containing 27 Gene [Source:MGI Symbol;Acc:MGI:1923862]	76612	ENSMUSG00000015980		GO:0005515		8.449	0.5658	1.48	0.01388	0.1064	8.166	8.732	8.201	8.223	8.073	8.635	8.879	8.682	NA
A_52_P477533	NM_027996	54	64	FALSE	2310021P13Rik	RIKEN cDNA 2310021P13 gene Gene [Source:MGI Symbol;Acc:MGI:1919156]	268721	ENSMUSG00000021819		GO:0046872; GO:0008270		10.8	0.5655	1.48	0.02924	0.1288	10.52	11.09	10.51	10.79	10.27	11.25	11.35	10.66	NA
A_51_P346871	NM_018854	216	61	FALSE	Ift20	intraflagellar transport 20 homolog (Chlamydomonas) Gene [Source:MGI Symbol;Acc:MGI:1915585]	55978	ENSMUSG00000001105	GO:0030030	GO:0005515	GO:0005814; GO:0005932; GO:0005737; GO:0005794; GO:0005929; GO:0005856	13.17	0.5655	1.48	0.03013	0.1305	12.88	13.45	12.76	12.99	12.89	13.48	13.59	13.27	NA
A_51_P294994	NM_010847	232	55	FALSE	Mxi1	Max interacting protein 1 Gene [Source:MGI Symbol;Acc:MGI:97245]	17859	ENSMUSG00000025025	GO:0045449; GO:0000122	GO:0016564; GO:0005515; GO:0003677; GO:0030528	GO:0005634	10.84	0.5656	1.48	0.04274	0.1493	10.56	11.12	10.67	10.59	10.41	11.23	10.95	11.19	NA
A_52_P45175	XM_001001171	65	81	FALSE	Trip11	thyroid hormone receptor interactor 11 Gene [Source:MGI Symbol;Acc:MGI:1924393]	109181	ENSMUSG00000021188		GO:0005515; GO:0004872	GO:0005634; GO:0005794	8.091	0.5654	1.48	0.04654	0.1546	7.808	8.373	7.779	7.963	7.681	8.31	8.329	8.481	NA
A_52_P656714	NM_008580	150	36	FALSE	Map3k5	mitogen-activated protein kinase kinase kinase 5 Gene [Source:MGI Symbol;Acc:MGI:1346876]		ENSMUSG00000071369	GO:0000187; GO:0006468	GO:0005524; GO:0016740; GO:0000166; GO:0004674; GO:0000287; GO:0042803; GO:0008656; GO:0004709; GO:0004672		10.42	0.5655	1.48	0.05831	0.1694	10.14	10.71	10.14	10.22	10.06	10.96	10.76	10.4	NA
A_51_P493175	NM_025964	211	32	FALSE	Fam119a	family with sequence similarity 119, member A Gene [Source:MGI Symbol;Acc:MGI:1914349]	67099	ENSMUSG00000025956			GO:0016020; GO:0016021	9.096	0.5648	1.479	0.001013	0.07744	8.814	9.378	8.793	8.797	8.852	9.34	9.343	9.452	yellow
A_51_P185135	NM_030084	259	51	FALSE	Gpr108	G protein-coupled receptor 108 Gene [Source:MGI Symbol;Acc:MGI:1925558]	78308	ENSMUSG00000005823			GO:0016021; GO:0016020	12.27	0.5649	1.479	0.01007	0.1022	11.99	12.56	12.04	12.11	11.82	12.57	12.6	12.5	NA
A_51_P344752	NM_080559	31	41	FALSE								15.01	0.5649	1.479	0.01349	0.1057	14.73	15.29	14.66	15.02	14.51	15.34	15.47	15.07	NA
A_52_P463386	NM_172894	19	49	FALSE	Saps1	SAPS domain family, member 1 Gene [Source:MGI Symbol;Acc:MGI:2442163]	243819	ENSMUSG00000052296	GO:0043666	GO:0005515; GO:0005488; GO:0019903	GO:0005737	15.08	0.5647	1.479	0.01488	0.1078	14.79	15.36	14.73	15.07	14.58	15.2	15.6	15.28	NA
A_51_P310348	NM_011912	84	38	FALSE	Vax2	ventral anterior homeobox containing gene 2 Gene [Source:MGI Symbol;Acc:MGI:1346018]	24113	ENSMUSG00000034777	GO:0048048; GO:0060041; GO:0000122; GO:0009950; GO:0007409; GO:0006355	GO:0003700; GO:0043565; GO:0031490; GO:0030528	GO:0005737; GO:0005634	11.6	0.5645	1.479	0.02465	0.1205	11.32	11.88	11.36	11.55	11.04	11.87	12	11.78	NA
A_51_P425833	NM_033322	391	9	FALSE	Lztfl1	leucine zipper transcription factor-like 1 Gene [Source:MGI Symbol;Acc:MGI:1934860]	627624; 93730	ENSMUSG00000025245	GO:0016192	GO:0005515	GO:0016020	9.297	0.5645	1.479	0.04631	0.1542	9.014	9.579	8.792	9.157	9.094	9.525	9.799	9.413	NA
A_52_P94071	AK013239	226	84	FALSE								7.461	0.5644	1.479	0.06203	0.1736	7.179	7.744	6.51	8.713	6.315	6.931	9.572	6.728	NA
A_52_P409833	NM_008872	511	54	FALSE	Plat	plasminogen activator, tissue Gene [Source:MGI Symbol;Acc:MGI:97610]	18791	ENSMUSG00000031538	GO:0048167; GO:0001666; GO:0048008; GO:0035249; GO:0048514; GO:0006508; GO:0014909; GO:0051384; GO:0043434; GO:0051591	GO:0008233; GO:0004252; GO:0005509; GO:0003824	GO:0045177; GO:0005615; GO:0045202; GO:0005737; GO:0005576; GO:0030141	9.495	0.565	1.479	0.07924	0.1934	9.213	9.778	9.374	9.418	8.847	9.803	9.783	9.748	NA
A_52_P598309	NM_001081005	190	25	FALSE	1500012F01Rik	RIKEN cDNA 1500012F01 gene Gene [Source:MGI Symbol;Acc:MGI:1916199]	68949	ENSMUSG00000074578				13.69	0.5644	1.479	0.08963	0.2063	13.41	13.97	13.41	13.58	13.24	13.96	13.84	14.13	NA
A_51_P439612	NM_020266	356	24	FALSE	Dnajb2	DnaJ (Hsp40) homolog, subfamily B, member 2 Gene [Source:MGI Symbol;Acc:MGI:1928739]	56812	ENSMUSG00000026203	GO:0030308; GO:0008285	GO:0031072		11.12	0.5639	1.478	0.003154	0.08669	10.84	11.41	10.89	10.94	10.69	11.47	11.55	11.2	red
A_51_P464761	NM_013781	391	24	FALSE	Sh2d3c	SH2 domain containing 3C Gene [Source:MGI Symbol;Acc:MGI:1351631]	27387	ENSMUSG00000059013	GO:0007165; GO:0007264	GO:0005068; GO:0005515; GO:0005085	GO:0005737; GO:0016020; GO:0005622	9.888	0.5637	1.478	0.0167	0.1102	9.606	10.17	9.739	9.812	9.266	10.37	10.46	9.682	NA
A_51_P348804	NM_019764	7	53	FALSE	Amotl2	angiomotin-like 2 Gene [Source:MGI Symbol;Acc:MGI:1929286]	56332	ENSMUSG00000032531		GO:0042802	GO:0005923	6.339	0.5633	1.478	0.01998	0.1143	6.058	6.621	6.168	6.138	5.867	6.727	6.563	6.572	NA
A_52_P87713	NM_011593	295	64	FALSE								8.219	0.564	1.478	0.02756	0.1261	7.937	8.501	7.88	8.092	7.841	8.628	8.518	8.359	NA
A_52_P501077	NM_199200	383	82	FALSE	Fam171a2	family with sequence similarity 171, member A2 Gene [Source:MGI Symbol;Acc:MGI:2448496]	217219	ENSMUSG00000034685			GO:0016021; GO:0016020	13.34	0.5633	1.478	0.09833	0.2169	13.06	13.62	13.19	13.62	12.37	13.59	13.97	13.31	NA
A_52_P178358	AK134836	457	84	FALSE								7.296	0.5636	1.478	0.1513	0.277	7.014	7.578	6.744	7.274	7.024	7.799	7.658	7.276	NA
A_52_P540219	NM_011594	334	77	FALSE	Timp2	tissue inhibitor of metalloproteinase 2 Gene [Source:MGI Symbol;Acc:MGI:98753]	21858	ENSMUSG00000017466	GO:0008285; GO:0045664; GO:0043408; GO:0030814	GO:0008191; GO:0005515; GO:0008047; GO:0005178; GO:0046872; GO:0008270; GO:0004857	GO:0005578; GO:0005604; GO:0009986; GO:0005576	10.16	0.5635	1.478	0.2452	0.3769	9.879	10.44	9.501	10.17	9.971	10.7	10.66	9.972	NA
A_52_P427394	AK080173	259	26	FALSE								6.448	0.5624	1.477	0.009359	0.1013	6.167	6.729	6.222	6.373	5.906	6.873	6.947	6.368	yellow
A_52_P495104	BC094026	87	22	FALSE	Heca	headcase homolog (Drosophila) Gene [Source:MGI Symbol;Acc:MGI:2685715]	100045753; 380629	ENSMUSG00000039879				10.33	0.5622	1.477	0.02285	0.1179	10.05	10.62	10.01	10.29	9.863	10.4	10.91	10.53	NA
A_51_P214998	AK019794	17	13	FALSE	4930569F06Rik	RIKEN cDNA 4930569F06 gene Gene [Source:MGI Symbol;Acc:MGI:1925305]		ENSMUSG00000041512				5.417	0.5631	1.477	0.03086	0.1316	5.136	5.699	5.161	5.022	5.224	5.562	5.771	5.764	NA
A_51_P160372	NM_016757	312	79	FALSE	Wbp1	WW domain binding protein 1 Gene [Source:MGI Symbol;Acc:MGI:104710]	22377	ENSMUSG00000030035		GO:0050699		12.88	0.563	1.477	0.04137	0.1473	12.6	13.16	12.63	12.84	12.33	13.16	13.21	13.11	NA
A_52_P625745	AK048244	121	35	FALSE	Ccnl2	cyclin L2 Gene [Source:MGI Symbol;Acc:MGI:1927119]		ENSMUSG00000029068				9.165	0.5625	1.477	0.08353	0.1987	8.884	9.446	9.046	9.125	8.481	9.715	9.348	9.277	NA
A_51_P504624	NM_133221	233	39	FALSE								9.747	0.5629	1.477	0.1097	0.2297	9.466	10.03	9.685	9.513	9.2	9.965	9.965	10.16	NA
A_52_P80234	NAP059351-1	52	19	FALSE								5.721	0.5618	1.476	0.0068	0.09566	5.44	6.002	5.374	5.569	5.377	5.925	6.056	6.025	red
A_52_P638895	NM_009505	484	18	FALSE	Vegfa	vascular endothelial growth factor A Gene [Source:MGI Symbol;Acc:MGI:103178]	22339	ENSMUSG00000023951	GO:0001666; GO:0048661; GO:0001822; GO:0060749; GO:0048255; GO:0048469; GO:0001541; GO:0007275; GO:0048844; GO:0030949; GO:0031077; GO:0001938; GO:0007399; GO:0003007; GO:0042088; GO:0051781; GO:0045779; GO:0048593; GO:0042462; GO:0007610; GO:0006916; GO:0001974; GO:0030855; GO:0043536; GO:0048008; GO:0001569; GO:0048739; GO:0007498; GO:0001701; GO:0048286; GO:0002053; GO:0060319; GO:0040007; GO:…	GO:0008083; GO:0008201; GO:0005161; GO:0043184; GO:0042803; GO:0043498; GO:0001968; GO:0043183	GO:0005737; GO:0005604; GO:0005576; GO:0005615; GO:0005886; GO:0009986; GO:0031988; GO:0016020	13.39	0.5616	1.476	0.01215	0.104	13.1	13.67	13.15	13.28	12.89	13.7	13.73	13.56	NA
A_51_P377789	NM_009582	151	7	FALSE	Map3k12	mitogen-activated protein kinase kinase kinase 12 Gene [Source:MGI Symbol;Acc:MGI:1346881]	26404	ENSMUSG00000023050	GO:0018107; GO:0018105; GO:0046777; GO:0016572; GO:0006468	GO:0004709; GO:0004674; GO:0042803; GO:0000287; GO:0000166; GO:0005524; GO:0016740; GO:0004672	GO:0005886; GO:0005829; GO:0005737; GO:0033267; GO:0030426	11.8	0.5613	1.476	0.03716	0.1413	11.52	12.08	11.53	11.74	11.3	12.04	12.14	12.07	NA
A_51_P487278	NM_145353	223	27	FALSE	Yipf3	Yip1 domain family, member 3 Gene [Source:MGI Symbol;Acc:MGI:106280]	28064	ENSMUSG00000071074	GO:0030154		GO:0005886; GO:0005794; GO:0005737; GO:0016021; GO:0030133	12.88	0.5616	1.476	0.04685	0.1551	12.6	13.16	12.69	12.78	12.31	13.33	13.52	12.63	NA
[truncated: 39,941 more rows]
